# Supplementary material for: County medical community, medical insurance package payment, and hierarchical diagnosis and treatment—Empirical analysis of the impact of the pilot project of compact county medical communities in Sichuan Province
Source: PLoS One. 2024 Apr 5;19(4):e0297340. doi: 10.1371/journal.pone.0297340 (PMC10997099; doi:10.1371/journal.pone.0297340)
Supplement: S2 File — (XLSX) [file pone.0297340.s002.xlsx]

## Sheet: Sheet1
A	year	area	ifygt	ifmt	ifjc	treat_i	treat_date	limit	ifnation	aver_gdp	urpopustr	agingdegree1	edu	agingdegree2	covid_19	city	deathrate	if_merge	year_merge	a0001001	a0001002	a0001003	a0001004	a0001005	a0001006	a0001007	a0001008	a0001009	a0001010	a0001011	a0001012	a0001013	a0001014	a0001015	a0001016	a0001017	a0001018	a0001019	a0001020	a0001021	a0001022	a0001023	a0001024	a0001025	a0001026	a0001027	a0001028	a0001029	a0002000
011507	2009	万源市	0	0		1	2019		0	11758						15	5.93	1	2018	476	6	2	1	1	0	2	466	1	2	0	52	371	3	37	3	1	1	0	1	0	0	0		1	0	0	0	1	434
011507	2010	万源市	0	0		1	2019		0	14778						15		1	2018	473	6	2	1	1	0	2	463	1	2	0	52	371	3	34	3	1	1	0	1	0	0		0	1	0	0	0	1	433
011507	2011	万源市	0	0		1	2019		0	19294						15		1	2018	472	6	2	1	1	0	2	462	2	2	0	50	371	3	34	3	1	1	0	1	0	0	0	0	1	0	0	0	1	433
011507	2012	万源市	0	0		1	2019		0	24664						15		1	2018	474	8	4	1	1	0	2	462	2	2	0	50	371	3	34	5	1	1	0	1	0	0	0	0	1	0	0	0	1	433
011507	2013	万源市	0	0		1	2019		0	26395	35.4212					15	5.78	1	2018	482	8	4	1	1	0	2	462	2	2	0	50	371	3	34	11	1	1	0	0	1	0	0	8	1	0	0	0	1
011507	2014	万源市	0	0		1	2019		0	28395	36.2					15	6.47	1	2018	482	8	4	1	1	0	2	462	2	2	0	50	371	3	34	12	1	1	0	1	0	0	0	9	0	0	0	0	0
011507	2015	万源市	0	0		1	2019		0	28684	37.59	12.7733	8.32	17.36	0	15	5.98	1	2018	483	9	5	1	1	0	2	462	2	2	0	50	371	3	34	12	1	1	0	1	0	0	0	9	0	0	0	0	0
011507	2016	万源市	0	0		1	2019		0	30201	38.95	13	8.32	17.36	0	15	5.76	1	2018	470	6	3	1	1	0	1	460	2	2	0	50	371	1	34	4	1	1	0	1	0	0	0	1	0	0	0	0	0
011507	2017	万源市	0	0		1	2019		0	32597	40.16	14.24	8.32	17.36	0	15	5.88	1	2018	470	8	5	1	1	0	1	458	2	2	0	50	371	0	33	4	1	1	0	1	0	0	0	1	0	0	0	0	0
011507	2018	万源市	0	0		1	2019		0	33836	41.36	12.96	8.32	17.36	0	15	5.22	1	2018	521	10	7	1	1	0	1	508	2	2	0	50	371	0	83	3	1	1	0	1	0	0	0	0	0	0	0	0	0
011507	2019	万源市	0	1	0	1	2019	120	0	31291	41.93	13.68	8.32	17.36	0	15	5.86	1	2018	509	10	7	1	1	0	1	496	2	2	0	50	360	0	82	3	1	1	0	1	0	0	0	0	0	0	0	0	0
011507	2020	万源市	0	1	0	1	2019	120	0	32923	42.33	17.96	8.32	17.36	42	15	6.37	1	2018	529	11	7	1	1	0	2	515	2	2	0	50	360	0	101	3	1	1	0	1	0	0	0	0	0	0	0	0	0
011507	2021	万源市	0	1	0	1	2019	120	0	35747	43.16	19.2	8.32	17.36	0	15	7.96	1	2018	405	10	7	1	0	0	2	392	2	2	0	29	251	0	108	3	1	1	0	1	0	0	0	0	0	0	0	0	0
010604	2009	三台县	0	1		1	2009		0	9944						6	6.12	1	2018	785	6	3	1	0	0	2	773	0	0	0	62	660	0	51	3	1	1	0	1	0	0	0		2	0	1	0	1	74
010604	2010	三台县	0	1		1	2009		0	12072						6	7.47	1	2018	792	6	3	1	0	0	2	781	0	0	0	62	675	0	44	4	1	1	0	1	0	0		0	1	0	0	0	1	742
010605	2011	三台县	0	1		1	2009		0	15907						6	6.25	1	2018	615	5	3	1	0	0	1	606	0	0	0	36	485	0	85	3	1	1	0	1	0	0	0	0	1	0	0	0	1	439
010604	2012	三台县	0	1		1	2009		0	18082						6	6.58	1	2018	612	4	2	1	0	0	1	604	0	0	0	36	485	0	83	3	1	1	0	1	0	0	0	0	1	0	0	0	1	438
010604	2013	三台县	0	1		1	2009		0	17035	32.02					6	6.37	1	2018	1083	14	11	1	0	0	2	1045	2	3	0	62	925	0	53	23	1	1	0	1	1	0	0	19	1	0	0	0	1
010604	2014	三台县	0	1		1	2009		0	18337	33.32					6	6.6	1	2018	1084	15	12	1	0	0	2	1045	2	3	0	62	925	0	53	23	1	1	0	1	0	0	1	19	1	0	0	0	1
010604	2015	三台县	0	1		1	2009		0	19569	34.5839	13.5878	7.88	22.23	0	6	7.65	1	2018	1064	15	12	2	0	0	1	1044	2	4	0	62	925	0	51	4	1	1	0	1	0	0	1	0	1	0	0	0	1
010604	2016	三台县	0	1	1	1	2009	120	0	21252	36.05	13.9733	7.88	22.23	0	6	6.43	1	2018	1064	15	12	2	0	0	1	1044	2	4	0	62	925	0	51	4	1	1	0	1	0	0	1	0	1	0	0	0	1
010604	2017	三台县	0	1	1	1	2009	120	0	23303	37.53	15.07	7.88	22.23	0	6	6.58	1	2018	1068	16	13	2	0	0	1	1048	2	4	0	62	930	0	50	4	1	1	0	1	0	0	1	0	0	0	0	0	0
010604	2018	三台县	0	1	1	1	2009	120	0	25528	38.9	14.39	7.88	22.23	0	6	8.11	1	2018	1075	23	18	2	0	0	3	1048	2	4	0	62	929	0	51	4	1	1	0	1	0	0	1	0	0	0	0	0	0
010604	2019	三台县	0	1	1	1	2009	120	0	35891	39.57	15.13	7.88	22.23	0	6	6.49	1	2018	1142	24	20	2	0	0	2	1114	2	4	0	62	928	1	117	4	1	1	0	1	0	1	0	0	0	0	0	0	0
010604	2020	三台县	0	1	1	1	2009	120	0	42399	25.64	18.36	7.88	22.23	22	6	6.67	1	2018	1144	24	20	2	0	0	2	1116	2	5	0	61	928	0	120	4	1	1	0	1	0	1	0	0	0	0	0	0	0
010604	2021	三台县	0	1	1	1	2009	120	0	47379	30.03	19.4567	7.88	22.23	1	6	7.51	1	2018	1073	24	20	2	0	0	2	1046	2	5	0	42	874	0	123	3	1	0	0	1	0	1	0	0	0	0	0	0	0
010902	2009	东兴区	0	1	0	1	2009		0	12277						9	6.57985	1	2018	565	5	4	1	0	0	0	554	2	2	1	26	388	0	135	3	1	1	0	1	0	0	0		0	0	0	0	0	54
010902	2010	东兴区	0	1	0	1	2009		0	15977						9	7.14	1	2018	578	7	6	1	0	0	0	565	6	1	1	26	387	0	144	6	2	2	0	2	0	0		0	0	0	0	0	0	436
010902	2011	东兴区	0	1	0	1	2009		0	20964						9	5.32	1	2018	538	15	14	1	0	0	0	520	1	0	0	19	323	0	177	3	1	1	0	1	0	0	0	0	0	0	0	0	0	363
010902	2012	东兴区	0	1	0	1	2009		0	24303						9	5.13884	1	2018	620	8	7	1	0	0	0	606	5	2	1	26	428	0	144	6	2	2	0	2	0	0	0	0	0	0	0	0	0	480
010902	2013	东兴区	0	1	0	1	2009		0	26418	46.1538					9	4.95	1	2018	650	8	7	1	0	0	0	606	5	2	1	26	428	0	144	36	2	2	0	0	2	0	0	30	0	0	0	0	0
010902	2014	东兴区	0	1	0	1	2009		0	28573	46.91					9	6.18	1	2018	637	8	7	1	0	0	0	593	5	2	0	26	428	0	132	36	2	2	0	2	0	0	0	30	0	0	0	0	0
010902	2015	东兴区	0	1	0	1	2009	80	0	28698	48.334	11.9878	9.05	17.85	0	9	6.54	1	2018	633	8	7	1	0	0	0	589	5	2	0	26	428	0	128	36	2	2	0	2	0	0	0	30	0	0	0	0	0
010902	2016	东兴区	0	1	0	1	2009	80	0	27482	49.47	12.6833	9.05	17.85	0	9	6.99	1	2018	622	12	8	1	0	0	3	603	4	0	0	26	428	0	145	7	2	2	0	2	0	0	0	1	0	0	0	0	0
010902	2017	东兴区	0	1	0	1	2009	80	0	27539	50.96	14.52	9.05	17.85	0	9	9.85	1	2018	832	16	11	1	0	0	4	810	3	0	0	26	626	0	155	6	2	2	0	2	0	0	0	0	0	0	0	0	0
010902	2018	东兴区	0	1	0	1	2009	150	0	29087	52.38	14	9.05	17.85	0	9	8.92	1	2018	874	15	10	1	0	0	4	853	3	0	0	26	662	1	161	6	2	2	0	2	0	0	0	0	0	0	0	0	0
010902	2019	东兴区	0	1	0	1	2009	160	0	31043	54.18	14.77	9.05	17.85	0	9	13.09	1	2018	833	14	9	1	0	0	4	813	3	0	0	26	609	5	170	6	2	2	0	2	0	0	0	0	0	0	0	0	0
010902	2020	东兴区	0	1	0	1	2009	170	0	33901	55.14	20.03	9.05	17.85	22	9	7.85	1	2018	789	16	10	1	0	0	5	766	3	0	1	25	562	7	168	7	2	2	0	2	0	1	0	0	0	0	0	0	0
010902	2021	东兴区	0	1	0	1	2009	170	0	36469	56.08	21.8667	9.05	17.85	0	9	6.02	1	2018	772	16	10	1	0	0	5	749	3	0	0	16	541	6	183	7	2	2	0	2	0	1	0	0	0	0	0	0	0
010301	2009	东区	0	1		1	2009		0	61022						3	4.39	1	2018	300	9	7	0	1	0	1	277	3	17	0	1	9	0	247	11	4	1	1	4	0	1	0		3	0	2	0	1	79
010301	2010	东区	0	1		1	2009		0	66912						3	4.38	1	2018	284	9	7	0	1	0	1	262	4	17	0	1	9	0	231	11	4	1	1	4	0	1		0	2	0	2	0	0	76
010301	2011	东区	0	1		1	2009		0	74845						3	4.44	1	2018	285	10	8	0	1	0	1	262	9	12	0	1		2	30	11	4	1	1	4	0	1	0	0	0	0	2	0	0	81
010301	2012	东区	0	1		1	2009		0	82379						3	4.39	1	2018	272	11	9	0	1	0	1	253	10	9	0	1	9	1	223	6	2	1	0	2	0	1	0	0	2	0	1	0	1	76
010301	2013	东区	0	1		1	2009		0	86470	98.6877					3	5.37	1	2018	275	10	8	0	1	0	1	253	10	9	0	1	9	1	223	9	2	2	0	0	2	0	1	2	3	0	1	0	2
010301	2014	东区	0	1		1	2009		0	93581	98.69					3	4.62	1	2018	275	10	8	0	1	0	1	253	10	9	0	1	9	1	223	9	2	2	0	2	0	1	0	2	3	0	1	0	2
010301	2015	东区	0	1		1	2009		0	98572	98.83	10.2067	10.61	17.56	0	3	4.79	1	2018	272	10	8	0	1	0	1	253	10	9	0	1	9	1	223	7	2	2	0	2	0	1	0	0	2	0	1	0	1
010301	2016	东区	0	1		1	2009		0	107581	98.93	11.32	10.61	17.56	0	3	4.13	1	2018	272	10	7	0	1	0	2	253	11	8	0	1	9	1	223	7	2	2	0	2	0	1	0	0	2	0	1	0	1
010301	2017	东区	0	1		1	2009		0	120547	98.98	12.46	10.61	17.56	0	3	4.93	1	2018	270	10	7	0	1	0	2	251	11	6	0	1	9	1	223	7	2	2	0	2	0	1	0	0	2	0	1	0	1
010301	2018	东区	0	1	0	1	2009	100	0	124312	99.09	14.22	10.61	17.56	0	3	6	1	2018	266	8	5	0	1	0	2	249	11	5	0	1	9	0	223	7	2	2	0	2	0	1	0	0	2	0	1	0	1
010301	2019	东区	0	1	0	1	2009	100	0	115486	99.1	14.66	10.61	17.56	0	3	5.91	1	2018	267	9	5	0	1	0	3	249	11	5	0	1	9	0	223	8	2	2	1	2	0	1	0	0	1	0	0	0	1
010301	2020	东区	0	1	0	1	2009	100	0	108632	99	15.88	10.61	17.56	16	3	6.16	1	2018	152	8	4	0	1	0	3	134	11	4	0	1	7	0	111	8	2	2	1	2	0	1	0	0	2	0	0	0	2
010301	2021	东区	0	1	0	1	2009	100	0	121574	99.01	17.02	10.61	17.56	0	3	6.4	1	2018	250	8	4	0	1	0	3	230	6	4	0	1	7	0	212	9	2	2	1	2	1	1	0	0	3	0	0	0	3
011201	2009	东坡区	0	1	1	1	2009		0	19694						12	6.69	1	2016	552	22	11	3	1	0	7	522	4	0	0	23	341	0	154	8	2	1	1	2	1	1	0		0	0	0	0	0	397
011201	2010	东坡区	0	1	1	1	2009		0	23326						12	7.52	1	2016	509	23	11	3	1	0	8	477	3	0	0	23	341	0	110	9	2	2	1	2	1	1		0	0	0	0	0	0	386
011201	2011	东坡区	0	1	1	1	2009		0	27922						12	6.89	1	2016	453	23	11	3	1	0	8	421	3	0	0	23	285	0	110	9	2	2	1	2	1	1	0	1	0	0	0	0	0	339
011201	2012	东坡区	0	1	1	1	2009		0	32360						12	6.89	1	2016	431	28	14	3	1	0	10	394	3	0	0	23	259	3	106	9	2	2	1	2	1	1	0	0	0	0	0	0	0	317
011201	2013	东坡区	0	1	1	1	2009		0	35403	50.012					12	6.58	1	2016	444	28	15	3	1	0	9	394	3	0	0	23	259	0	109	22	2	2	1	0	2	1	1	13	0	0	0	0	0
011201	2014	东坡区	0	1	1	1	2009		0	38715	51.53					12	7.18	1	2016	445	29	15	3	1	0	10	394	3	0	0	23	259	0	109	22	2	2	1	2	1	1	0	13	0	0	0	0	0
011201	2015	东坡区	0	1	1	1	2009	50	0	41968	52.87	15.3067	9.12	117.48	0	12	7.35	1	2016	433	29	16	2	1	0	10	395	3	0	0	23	260	0	109	9	2	2	1	2	1	1	0	0	0	0	0	0	0
011201	2016	东坡区	0	1	1	1	2009	50	0	45492	54.41	15.38	9.12	117.48	0	12	7.47	1	2016	435	29	17	2	0	0	10	396	3	0	0	23	261	0	109	10	2	2	1	2	1	1	0	1	0	0	0	0	0
011201	2017	东坡区	0	1	1	1	2009	50	0	48318	55.82	16.54	9.12	117.48	0	12	7.41	1	2016	447	36	21	3	0	0	12	402	3	0	0	23	261	0	115	9	2	2	1	2	1	1	0	0	0	0	0	0	0
011201	2018	东坡区	0	1	0	1	2009	100	0	51468	57.4	14.97	9.12	117.48	0	12	7.72	1	2016	426	33	17	3	0	0	13	384	3	0	0	23	261	0	97	9	2	2	1	2	1	1	0	0	0	0	0	0	0
011201	2019	东坡区	0	1	0	1	2009	100	0	56847	58.92	15.6	9.12	117.48	0	12	7.32	1	2016	518	31	13	3	0	0	15	478	3	0	0	23	261	0	191	9	2	2	1	2	1	1	0	0	0	0	0	0	0
011201	2020	东坡区	0	1	0	1	2009	100	0	54492	60.09	20.02	9.12	117.48	8	12	8.17	1	2016	520	34	13	3	0	0	18	477	3	0	0	23	261	0	190	9	2	2	1	2	1	1	0	0	0	0	0	0	0
011201	2021	东坡区	0	1	0	1	2009	100	0	58554	61.28	21.18	9.12	117.48	0	12	7.66	1	2016	498	33	13	4	0	0	16	456	3	0	0	23	232	1	197	9	2	2	1	2	1	1	0	0	0	0	0	0	0
010503	2009	中江县	1	1		1	2009		0	11781						5	6.84	1	2017	873	5	4	1	0	0	0	862	2	7	0	57	582	1	213	3	1	1	0	1	0	0	0		0	0	0	0	0	23
010503	2010	中江县	1	1		1	2009		0	13641						5	7.15	1	2017	897	5	4	1	0	0	0	886	2	8	0	57	602	1	216	6	1	1	2	1	0	0		0	0	0	0	0	0	679
010502	2011	中江县	1	1		1	2009		0	16924						5	7.16135	1	2017	189	3	2	1	0	0	0	183	1	3	0	10	100	2	67	3	1	1	0	1	0	0	0	0	0	0	0	0	0	117
010503	2012	中江县	1	1		1	2009		0	19938						5	7.32	1	2017	1031	8	6	1	0	0	1	1017	2	9	0	57	761	1	187	6	1	1	2	1	0	0	0	1	0	0	0	0	0	845
010503	2013	中江县	1	1		1	2009		0	22315	34.1927					5	6.79	1	2017	1076	8	6	1	0	0	1	1015	2	9	0	57	761	1	185	52	1	1	2	1	1	0	0	46	1	0	0	0	1
010503	2014	中江县	1	1		1	2009		0	24788	35.6					5	7.32007	1	2017	1062	7	5	1	0	0	1	1002	2	9	0	46	762	1	182	52	1	1	2	1	0	0	1	46	1	0	0	0	1
010503	2015	中江县	1	1		1	2009		0	26649	37	12.8278	7.74	22.21	0	5	7.47	1	2017	1018	8	6	1	0	0	1	1004	2	9	0	45	762	1	185	6	1	1	2	1	0	0	1	0	0	0	0	0	0
010503	2016	中江县	1	1		1	2009		0	28818	38.1	13.7833	7.74	22.21	0	5	6.99	1	2017	999	8	6	1	0	0	1	987	3	11	0	45	763	1	164	4	1	1	1	1	0	0	0	0	0	0	0	0	0
010503	2017	中江县	1	1	0	1	2009	100	0	31943	39.6	15.4	7.74	22.21	0	5	8.88	1	2017	1014	9	6	1	1	0	1	1001	3	11	0	45	763	1	178	4	1	1	1	1	0	0	0	0	0	0	0	0	0
010503	2018	中江县	1	1	0	1	2009	100	0	36234	40.91	15.77	7.74	22.21	0	5	7.46	1	2017	1024	12	9	1	1	0	1	1008	3	16	0	45	763	1	180	4	1	1	1	1	0	0	0	0	0	0	0	0	0
010503	2019	中江县	1	1	0	1	2009	100	0	35180	42.45	16.65	7.74	22.21	0	5	7.93	1	2017	1019	14	8	1	1	0	4	1001	3	16	0	45	764	1	172	4	1	1	1	1	0	0	0	0	0	0	0	0	0
010503	2020	中江县	1	1	0	1	2009	100	0	41014	41.49	20.25	7.74	22.21	18	5	8.39	1	2017	673	13	8	1	1	0	3	655	2	14	0	45	436	1	157	5	1	1	1	1	0	1	0	0	0	0	0	0	0
010503	2021	中江县	1	1	0	1	2009	100	0	44307	42.93	21.8667	7.74	22.21	0	5	7.23	1	2017	673	12	7	1	1	0	3	656	2	15	0	30	436	1	172	5	1	1	1	1	0	1	0	0	0	0	0	0	0
012003	2009	丹巴县	0	1	0	1	2009		1	9719						20		1	2015	134	2	1	0	0	1	0	129	0	0	0	16	108	0	5	3	1	1	0	1	0	0	0		0	0	0	0	0	23
012003	2010	丹巴县	0	1	0	1	2009		1	11503						20	5.05	1	2015	135	2	1	0	0	1	0	130	0	0	0	16	108	0	6	3	1	1	0	1	0	0		0	0	0	0	0	0	130
012003	2011	丹巴县	0	1	0	1	2009		1	14194						20	4.31	1	2015	135	2	1	0	0	1	0	130	0	0	0	16	1080	0	6	3	1	1	0	1	0	0	0	0	0	0	0	0	0	131
012003	2012	丹巴县	0	1	0	1	2009		1	15590						20	4.31	1	2015	208	2	1	0	0	1	0	203	0	0	0	16	181	0	6	3	1	1	0	1	0	0	0	0	0	0	0	0	0	204
012003	2013	丹巴县	0	1	0	1	2009		1	17182	27.3639					20	4	1	2015	209	2	1	0	0	1	0	203	0	0	0	16	181	0	6	4	1	1	0	0	1	0	0	1	0	0	0	0	0
012003	2014	丹巴县	0	1	0	1	2009		1	17462	28.48					20	4.34	1	2015	211	2	1	0	0	1	0	205	0	0	0	16	181	0	8	4	1	1	0	1	0	0	0	1	0	0	0	0	0
012003	2015	丹巴县	0	1	0	1	2009	100	1	19003	29.8	6.84	8.28	13.63	0	20	4.04	1	2015	211	2	1	0	0	1	0	205	0	0	0	16	181	0	8	4	1	1	0	1	0	0	0	1	0	0	0	0	0
012003	2016	丹巴县	0	1	0	1	2009	100	1	20136	30.29	7.56	8.28	13.63	0	20	3.68	1	2015	211	2	1	0	0	1	0	206	0	0	0	16	181	0	9	3	1	1	0	1	0	0	0	0	0	0	0	0	0
012003	2017	丹巴县	0	1	0	1	2009	100	1	21897	31.59	7.76	8.28	13.63	0	20	3.26	1	2015	212	2	1	0	0	1	0	207	0	0	0	16	181	0	10	3	1	1	0	1	0	0	0	0	0	0	0	0	0
012003	2018	丹巴县	0	1	0	1	2009	100	1	24104	32.64	9.37	8.28	13.63	0	20	3.4	1	2015	213	3	1	0	0	1	1	207	0	0	0	16	181	0	10	3	1	1	0	1	0	0	0	0	0	0	0	0	0
012003	2019	丹巴县	0	1	0	1	2009	100	1	28919	35.0836	9.72	8.28	13.63	0	20	3.47	1	2015	211	3	1	0	0	1	1	205	0	0	0	16	181	0	8	3	1	1	0	1	0	0	0	0	0	0	0	0	0
012003	2020	丹巴县	0	1	0	1	2009	100	1	43136	31.55	8.36	8.28	13.63	78	20	3.82	1	2015	211	3	1	0	0	1	1	205	0	0	0	15	181	0	9	3	1	1	0	1	0	0	0	0	0	0	0	0	0
012003	2021	丹巴县	0	1	0	1	2009	100	1	47161	31.85	8.56	8.28	13.63	0	20	4.44	1	2015	170	3	1	0	0	1	1	164	0	0	0	15	140	0	9	3	1	1	0	1	0	0	0	0	0	0	0	0	0
011205	2009	丹棱县	0	1	1	1	2009		0	15674						12	6.69	1	2016	176	2	1	1	0	0	0	170	0	0	0	7	145	0	18	4	1	1	0	1	0	1	0		0	0	0	0	0	11
011205	2010	丹棱县	0	1	1	1	2009		0	17967						12	7.52	1	2016	177	2	1	1	0	0	0	171	1	0	0	7	146	0	17	4	1	1	0	1	0	1		0	0	0	0	0	0	156
011205	2011	丹棱县	0	1	1	1	2009		0	22591						12	6.89	1	2016	151	2	1	1	0	0	0	145	1	0	0	7	120	0	17	4	1	1	0	1	0	1	0	0	0	0	0	0	0	131
011205	2012	丹棱县	0	1	1	1	2009		0	26132						12	6.89	1	2016	102	2	1	1	0	0	0	96	1	0	0	7	71	0	17	4	1	1	0	1	0	1	0	0	0	0	0	0	0	82
011205	2013	丹棱县	0	1	1	1	2009		0	28740	34.9719					12	6.58	1	2016	174	2	1	1	0	0	0	167	1	0	0	7	142	0	17	5	1	1	0	0	1	0	1	1	0	0	0	0	0
011205	2014	丹棱县	0	1	1	1	2009		0	31369	36.48					12	7.18	1	2016	177	2	1	1	0	0	0	167	1	0	0	7	142	0	17	8	1	1	0	1	0	1	0	4	0	0	0	0	0
011205	2015	丹棱县	0	1	1	1	2009	50	0	35020	37.76	15.3067	8.61	19.51	0	12	7.35	1	2016	174	4	2	1	0	0	1	166	1	0	0	7	142	0	16	4	1	1	0	1	0	1	0	0	0	0	0	0	0
011205	2016	丹棱县	0	1	1	1	2009	50	0	37614	39.22	15.38	8.61	19.51	0	12	7.47	1	2016	173	4	2	1	0	0	1	165	1	0	0	7	142	0	15	4	1	1	0	1	0	1	0	0	0	0	0	0	0
011205	2017	丹棱县	0	1	1	1	2009	50	0	39535	40.49	16.54	8.61	19.51	0	12	7.41	1	2016	173	4	2	1	0	0	1	165	1	0	0	7	142	0	15	4	1	1	0	1	0	1	0	0	0	0	0	0	0
011205	2018	丹棱县	0	1	0	1	2009	100	0	42083	41.98	14.97	8.61	19.51	0	12	7.72	1	2016	174	5	2	1	0	0	2	165	1	0	0	7	142	0	15	4	1	1	0	1	0	1	0	0	0	0	0	0	0
011205	2019	丹棱县	0	1	0	1	2009	100	0	48045	43.53	15.6	8.61	19.51	0	12	7.32	1	2016	177	6	2	1	0	0	3	167	1	0	0	7	142	0	17	4	1	1	0	1	0	1	0	0	0	0	0	0	0
011205	2020	丹棱县	0	1	0	1	2009	100	0	48805	42.76	20.02	8.61	19.51	8	12	8.17	1	2016	180	6	2	1	0	0	3	170	1	0	0	7	142	0	20	4	1	1	0	1	0	1	0	0	0	0	0	0	0
011205	2021	丹棱县	0	1	0	1	2009	100	0	53055	43.62	21.18	8.61	19.51	0	12	7.66	1	2016	182	7	2	2	0	0	3	171	1	0	0	7	142	0	21	4	1	1	0	1	0	1	0	0	0	0	0	0	0
011803	2009	乐至县	0	1		1	2019		0	10864						18		1	2017	987	5	4	1	0	0	0	978	0	0	0	25	881	0	72	3	1	1	0	1	0	0	0		1	0	0	1	0	98
011803	2010	乐至县	0	1		1	2019		0	14817						18		1	2017	1005	5	4	1	0	0	0	996	0	0	0	25	890	1	80	3	1	1	0	1	0	0		0	1	0	0	1	0	931
011803	2011	乐至县	0	1		1	2019		0	21729						18		1	2017	977	7	6	1	0	0	0	967	0	0	0	25	861	1	80	3	1	1	0	1	0	0	0	0	0	0	0	0	0	903
011803	2012	乐至县	0	1		1	2019		0	26159						18		1	2017	1143	14	12	1	0	0	1	1124	4	0	0	55	888	0	177	3	1	1	0	1	0	0	0	0	2	1	0	0	1	983
011803	2013	乐至县	0	1		1	2019		0	29277	32.6187					18		1	2017	944	7	6	1	0	0	0	908	3	0	0	25	807	2	71	29	1	1	0	0	1	0	0	26	0	0	0	0	0
011803	2014	乐至县	0	1		1	2019		0	32338	33.48					18		1	2017	929	7	6	1	0	0	0	893	3	0	0	25	793	2	70	29	1	1	0	1	0	0	0	26	0	0	0	0	0
011803	2015	乐至县	0	1		1	2019		0	34627	34.72	15.7611	7.82	26.35	0	18		1	2017	933	8	6	1	0	0	1	896	3	0	0	25	791	2	75	29	1	1	0	1	0	0	0	26	0	0	0	0	0
011803	2016	乐至县	0	1		1	2019		0	37659	35.83	15.5933	7.82	26.35	0	18		1	2017	898	9	6	1	0	0	2	886	3	0	0	25	778	2	78	3	1	1	0	1	0	0	0	0	0	0	0	0	0
011803	2017	乐至县	0	0		1	2019		0	40957	36.9	17.35	7.82	26.35	0	18	5.95	1	2017	903	9	6	1	0	0	2	891	3	0	0	25	778	2	83	3	1	1	0	1	0	0	0	0	0	0	0	0	0
011803	2018	乐至县	0	0		1	2019		0	43177	38.11	14.22	7.82	26.35	0	18	6.18	1	2017	901	10	7	1	0	0	2	888	3	0	0	25	770	2	88	3	1	1	0	1	0	0	0	0	0	0	0	0	0
011803	2019	乐至县	0	1	0	1	2019	200	0	37514	39.3939	15.09	7.82	26.35	0	18	5.64	1	2017	870	10	7	1	0	0	2	857	3	0	0	25	737	2	90	3	1	1	0	1	0	0	0	0	0	0	0	0	0
011803	2020	乐至县	0	1	0	1	2019	200	0	39656	40.58	22.62	7.82	26.35	4	18	8.22	1	2017	827	11	8	1	0	0	2	812	3	0	0	25	695	1	88	3	1	1	0	1	0	0	0	0	1	0	0	0	1
011803	2021	乐至县	0	1	0	1	2019	200	0	44504	41.32	24.3767	7.82	26.35	1	18	6.15	1	2017	688	12	8	1	0	0	3	672	3	0	0	25	552	1	91	3	1	1	0	1	0	0	0	0	1	0	0	0	0
011906	2009	九寨沟县	1	1		1	2009		1	15256						19	4.19	1	2017	119	2	1	1	0	0	0	114	0	0	0	18	92	0	4	3	1	1	0	1	0	0	0		0	0	0	0	0	108
011906	2010	九寨沟县	1	1		1	2009		1	15511						19	3.99	1	2017	119	2	1	1	0	0	0	114	0	0	0	18	92	0	4	3	1	1	0	1	0	0		0	0	0	0	0	0	26
011907	2011	九寨沟县	1	1		1	2009		1	18533						19	3.74	1	2017	123	2	1	0	0	1	0	118	0	0	0	23	86	0	9	3	1	1	0	1	0	0	0	0	0	0	0	0	0	113
011906	2012	九寨沟县	1	1		1	2009		1	22217						19	3.46	1	2017	125	2	1	0	0	1	0	120	0	0	0	23	86	0	11	3	1	1	0	1	0	0	0	0	0	0	0	0	0	113
011906	2013	九寨沟县	1	1		1	2009		1	24827	46.683					19	3.43	1	2017	127	2	1	1	0	0	0	121	0	0	0	18	99	0	4	4	1	1	0	0	1	0	0	1	0	0	0	0	0
011906	2014	九寨沟县	1	1		1	2009		1	27412	47.78					19	4.64	1	2017	127	2	1	1	0	0	0	121	0	0	0	18	98	1	4	4	1	1	0	1	0	0	0	1	0	0	0	0	0
011906	2015	九寨沟县	1	1		1	2009		1	29858	48.64	7.95444	8.3	9.8	0	19	4.47	1	2017	129	2	1	1	0	0	0	123	0	0	0	18	103	1	1	4	1	1	0	1	0	0	0	1	0	0	0	0	0
011906	2016	九寨沟县	1	1		1	2009		1	31984	49.14	8.74333	8.3	9.8	0	19	3.65	1	2017	131	2	1	1	0	0	0	126	0	0	0	18	105	1	2	3	1	1	0	1	0	0	0	0	0	0	0	0	0
011906	2017	九寨沟县	1	1	1	1	2009	25	1	30351	49.93	9.26	8.3	9.8	0	19	3.46	1	2017	137	2	1	1	0	0	0	132	0	0	0	18	110	2	2	3	1	1	0	1	0	0	0	0	0	0	0	0	0
011906	2018	九寨沟县	1	1	1	1	2009	25	1	31052	51.03	10.93	8.3	9.8	0	19	4.16	1	2017	139	2	1	1	0	0	0	134	1	0	0	18	111	2	2	3	1	1	0	1	0	0	0	0	0	0	0	0	0
011906	2019	九寨沟县	1	1	1	1	2009	25	1	36990	51.69	11.11	8.3	9.8	0	19	4.09	1	2017	138	2	1	1	0	0	0	133	1	0	0	18	110	2	2	3	1	1	0	1	0	0	0	0	0	0	0	0	0
011906	2020	九寨沟县	1	1	1	1	2009	25	1	47210	54.34	10.81	8.3	9.8	1	19	4.37	1	2017	134	2	1	1	0	0	0	130	1	0	0	18	108	1	2	2	1	0	0	1	0	0	0	0	0	0	0	0	0
011906	2021	九寨沟县	1	1	1	1	2009	25	1	50149	54.63	11.3267	8.3	9.8	0	19	3.66	1	2017	128	2	1	1	0	0	0	124	1	0	0	11	108	1	3	2	1	0	0	1	0	0	0	0	0	0	0	0	0
012004	2009	九龙县	0	1	0	1	2009		1	22257						20		1	2015	102	1	1	0	0	0	0	98	0	0	0	17	77	0	4	3	1	1	0	1	0	0	0		0	0	0	0	0	99
012004	2010	九龙县	0	1	0	1	2009		1	26666						20	5.05	1	2015	102	1	1	0	0	0	0	98	0	0	0	17	77	0	4	3	1	1	0	1	0	0		0	0	0	0	0	0	98
012004	2011	九龙县	0	1	0	1	2009		1	32921						20	4.31	1	2015	102	1	1	0	0	0	0	98	0	0	0	17	770	0	4	3	1	1	0	1	0	0	0	0	0	0	0	0	0	99
012004	2012	九龙县	0	1	0	1	2009		1	37236						20	4.31	1	2015	143	1	1	0	0	0	0	139	0	0	0	17	118	0	4	3	1	1	0	1	0	0	0	0	0	0	0	0	0	140
012004	2013	九龙县	0	1	0	1	2009		1	42761	18.542					20	4	1	2015	144	1	1	0	0	0	0	139	0	0	0	18	118	0	3	4	1	1	0	0	1	0	0	1	0	0	0	0	0
012004	2014	九龙县	0	1	0	1	2009		1	35319	19.56					20	4.34	1	2015	144	1	1	0	0	0	0	139	0	0	0	18	118	0	3	4	1	1	0	1	0	0	0	1	0	0	0	0	0
012004	2015	九龙县	0	1	0	1	2009	100	1	32878	21.27	6.84	7.45	9.12	0	20	4.04	1	2015	90	1	1	0	0	0	0	85	0	0	0	18	63	0	4	4	1	1	0	1	0	0	0	1	0	0	0	0	0
012004	2016	九龙县	0	1	0	1	2009	100	1	33315	22.58	7.56	7.45	9.12	0	20	3.68	1	2015	89	1	1	0	0	0	0	85	0	0	0	18	63	0	4	3	1	1	0	1	0	0	0	0	0	0	0	0	0
012004	2017	九龙县	0	1	0	1	2009	100	1	36209	23.57	7.76	7.45	9.12	0	20	3.26	1	2015	90	2	1	0	0	1	0	85	0	0	0	18	63	0	4	3	1	1	0	1	0	0	0	0	0	0	0	0	0
012004	2018	九龙县	0	1	0	1	2009	100	1	40117	24.82	9.37	7.45	9.12	0	20	3.4	1	2015	90	2	1	0	0	1	0	85	0	0	0	18	63	0	4	3	1	1	0	1	0	0	0	0	0	0	0	0	0
012004	2019	九龙县	0	1	0	1	2009	100	1	42636	24.9564	9.72	7.45	9.12	0	20	3.47	1	2015	91	2	1	0	0	1	0	85	1	0	0	17	63	0	4	3	1	1	0	1	0	0	0	0	1	0	0	0	1
012004	2020	九龙县	0	1	0	1	2009	100	1	51349	27.2	8.36	7.45	9.12	78	20	3.82	1	2015	91	2	1	1	0	0	0	85	0	0	0	18	63	0	4	3	1	1	0	1	0	0	0	0	1	0	0	0	1
012004	2021	九龙县	0	1	0	1	2009	100	1	56426	27.66	8.56	7.45	9.12	0	20	4.44	1	2015	89	2	1	0	0	1	0	83	0	0	0	16	63	0	4	3	1	1	0	1	0	0	0	0	1	0	0	0	1
012016	2009	乡城县	0	1	0	1	2009		1	11965						20		1	2015	62	2	1	0	0	1	0	57	0	0	0	12	42	0	3	3	1	1	0	1	0	0	0		0	0	0	0	0	59
012016	2010	乡城县	0	1	0	1	2009		1	13122						20	5.05	1	2015	63	2	1	0	0	1	0	57	0	0	0	12	42	0	3	4	1	1	0	1	0	1		0	0	0	0	0	0	58
012016	2011	乡城县	0	1	0	1	2009		1	15455						20	4.31	1	2015	69	2	1	0	0	1	0	63	0	0	0	12	48	0	3	4	1	1	0	1	0	1	0	0	0	0	0	0	0	65
012016	2012	乡城县	0	1	0	1	2009		1	18180						20	4.31	1	2015	82	2	1	0	0	1	0	76	0	0	0	12	61	0	3	4	1	1	0	1	0	1	0	0	0	0	0	0	0	78
012016	2013	乡城县	0	1	0	1	2009		1	21276	24.7734					20	4	1	2015	83	2	1	0	0	1	0	76	0	0	0	12	61	0	3	5	1	1	0	0	1	0	1	1	0	0	0	0	0
012016	2014	乡城县	0	1	0	1	2009		1	21200	25.89					20	4.34	1	2015	84	2	1	0	0	1	0	77	0	0	0	12	62	0	3	5	1	1	0	1	0	1	0	1	0	0	0	0	0
012016	2015	乡城县	0	1	0	1	2009	100	1	22208	26.58	6.84	7.15	8.07	0	20	4.04	1	2015	83	2	1	0	0	1	0	77	0	0	0	12	62	0	3	4	1	1	0	1	0	1	0	0	0	0	0	0	0
012016	2016	乡城县	0	1	0	1	2009	100	1	25054	27.28	7.56	7.15	8.07	0	20	3.68	1	2015	83	2	1	0	0	1	0	77	0	0	0	12	62	0	3	4	1	1	0	1	0	1	0	0	0	0	0	0	0
012016	2017	乡城县	0	1	0	1	2009	100	1	27784	27.88	7.76	7.15	8.07	0	20	3.26	1	2015	83	2	1	0	0	1	0	77	0	0	0	12	62	0	3	4	1	1	0	1	0	1	0	0	0	0	0	0	0
012016	2018	乡城县	0	1	0	1	2009	100	1	30415	28.29	9.37	7.15	8.07	0	20	3.4	1	2015	82	2	1	0	0	1	0	76	0	0	0	12	62	0	2	4	1	1	0	1	0	1	0	0	0	0	0	0	0
012016	2019	乡城县	0	1	0	1	2009	100	1	38946	29.1279	9.72	7.15	8.07	0	20	3.47	1	2015	82	2	1	0	0	1	0	76	0	0	0	12	62	0	2	4	1	1	0	1	0	1	0	0	0	0	0	0	0
012016	2020	乡城县	0	1	0	1	2009	100	1	48372	29.67	8.36	7.15	8.07	78	20	3.82	1	2015	81	2	1	0	0	1	0	76	0	0	0	12	62	0	2	3	1	1	0	1	0	0	0	0	0	0	0	0	0
012016	2021	乡城县	0	1	0	1	2009	100	1	54451	30.13	8.56	7.15	8.07	0	20	4.44	1	2015	78	2	1	0	0	1	0	73	0	0	0	12	59	0	2	3	1	1	0	1	0	0	0	0	0	0	0	0	0
011003	2009	五通桥区	0	1		1	2009		0	22494						10	5.85	1	2009	282	12	8	2	0	0	2	267	0	0	0	12	184	0	71	3	1	1	0	1	0	0	0		0	0	0	0	0	35
011003	2010	五通桥区	0	1		1	2009		0	27732						10	6.72	1	2009	284	13	9	2	0	0	2	268	0	0	0	11	183	0	74	3	1	1	0	1	0	0		0	0	0	0	0	0	213
011003	2011	五通桥区	0	1		1	2009		0	34357						10	6.58	1	2009	283	13	9	2	0	0	2	267	0	0	0	11	182	0	74	3	1	1	0	1	0	0	0	0	0	0	0	0	0	213
011003	2012	五通桥区	0	1		1	2009		0	37976						10	6.32	1	2009	279	13	9	2	0	0	2	263	2	0	0	10	182	1	68	3	1	1	0	1	0	0	0	0	0	0	0	0	0	213
011003	2013	五通桥区	0	1		1	2009		0	40733	50.2003					10	6.39	1	2009	289	13	9	2	0	0	2	263	2	0	0	10	182	1	68	13	1	1	0	0	1	0	0	10	0	0	0	0	0
011003	2014	五通桥区	0	1		1	2009		0	39287	51.4277					10	6.65	1	2009	285	13	9	2	0	0	2	259	2	0	0	10	178	1	68	13	1	1	0	1	0	0	0	10	0	0	0	0	0
011003	2015	五通桥区	0	1		1	2009		0	42161	52.6675	13.2656	8.41	23.7	0	10	6.49241	1	2009	275	11	7	2	0	0	2	251	2	0	0	10	177	1	61	13	1	1	0	1	0	0	0	10	0	0	0	0	0
011003	2016	五通桥区	0	1	0	1	2009	160	0	45700	53.97	14.0967	8.41	23.7	0	10	6.83	1	2009	264	11	7	2	0	0	2	250	2	0	0	10	177	1	60	3	1	1	0	1	0	0	0	0	0	0	0	0	0
011003	2017	五通桥区	0	1	0	1	2009	160	0	50429	55.07	15.37	8.41	23.7	0	10	6.95404	1	2009	265	11	7	2	0	0	2	251	2	0	0	10	178	1	60	3	1	1	0	1	0	0	0	0	0	0	0	0	0
011003	2018	五通桥区	0	1	0	1	2009	160	0	54631	56.21	15.84	8.41	23.7	0	10	7.47	1	2009	259	11	7	2	0	0	2	245	2	0	0	10	175	1	57	3	1	1	0	1	0	0	0	0	0	0	0	0	0
011003	2019	五通桥区	0	1	0	1	2009	160	0	70890	57.31	16.59	8.41	23.7	0	10	6.73	1	2009	247	10	6	2	0	0	2	234	2	0	0	10	167	1	54	3	1	1	0	1	0	0	0	0	0	0	0	0	0
011003	2020	五通桥区	0	1	0	1	2009	160	0	96922	53.15	19.19	8.41	23.7	3	10	7.74	1	2009	239	8	4	2	0	0	2	229	2	0	0	10	167	1	49	2	1	0	0	1	0	0	0	0	0	0	0	0	0
011003	2021	五通桥区	0	1	0	1	2009	160	0	113902	53.45	20.4633	8.41	23.7	0	10	6.88	1	2009	236	7	3	2	0	0	2	227	2	0	0	10	167	1	47	2	1	0	0	1	0	0	0	0	0	0	0	0	0
011006	2009	井研县	0	1		1	2009		0	11133						10	5.85	1	2009	378	2	1	1	0	0	0	373	1	1	0	27	297	0	47	3	1	1	0	1	0	0	0		0	0	0	0	0	67
011006	2010	井研县	0	1		1	2009		0	14727						10	6.72	1	2009	379	4	3	1	0	0	0	372	1	1	0	27	297	0	46	3	1	1	0	1	0	0		0	0	0	0	0	0	345
011006	2011	井研县	0	1		1	2009		0	20295						10	6.58	1	2009	396	4	3	1	0	0	0	389	1	1	0	27	311	0	49	3	1	1	0	1	0	0	0	0	0	0	0	0	0	360
011006	2012	井研县	0	1		1	2009		0	22650						10	6.32	1	2009	405	5	4	1	0	0	0	397	1	0	0	27	318	1	50	3	1	1	0	1	0	0	0	0	0	0	0	0	0	359
011006	2013	井研县	0	1		1	2009		0	24447	32.6411					10	6.39	1	2009	436	5	4	1	0	0	0	401	1	0	0	27	318	0	55	30	1	1	0	0	1	0	0	27	0	0	0	0	0
011006	2014	井研县	0	1		1	2009		0	25989	34.0171					10	6.65	1	2009	437	5	4	1	0	0	0	402	1	0	0	27	318	0	56	30	1	1	0	1	0	0	0	27	0	0	0	0	0
011006	2015	井研县	0	1		1	2009		0	27455	35.4392	13.2656	8.05	25.62	0	10	6.49241	1	2009	439	5	4	1	0	0	0	404	1	0	0	27	319	0	57	30	1	1	0	1	0	0	0	27	0	0	0	0	0
011006	2016	井研县	0	1	0	1	2009	160	0	29181	36.88	14.0967	8.05	25.62	0	10	6.83	1	2009	408	5	4	1	0	0	0	400	1	0	0	27	319	0	53	3	1	1	0	1	0	0	0	0	0	0	0	0	0
011006	2017	井研县	0	1	0	1	2009	160	0	30292	38.31	15.37	8.05	25.62	0	10	6.95404	1	2009	408	5	4	1	0	0	0	400	1	0	0	27	317	0	55	3	1	1	0	1	0	0	0	0	0	0	0	0	0
011006	2018	井研县	0	1	0	1	2009	160	0	31864	40.01	15.84	8.05	25.62	0	10	7.47	1	2009	408	7	4	1	0	0	2	398	1	0	0	27	317	0	53	3	1	1	0	1	0	0	0	0	0	0	0	0	0
011006	2019	井研县	0	1	0	1	2009	160	0	37973	42.18	16.59	8.05	25.62	0	10	6.73	1	2009	407	7	4	1	0	0	2	397	1	0	0	27	316	0	53	3	1	1	0	1	0	0	0	0	0	0	0	0	0
011006	2020	井研县	0	1	0	1	2009	160	0	45767	40.7	19.19	8.05	25.62	3	10	7.74	1	2009	407	7	4	1	0	0	2	397	1	0	0	27	317	1	51	3	1	1	0	1	0	0	0	0	0	0	0	0	0
011006	2021	井研县	0	1	0	1	2009	160	0	50242	41.73	20.4633	8.05	25.62	0	10	6.88	1	2009	389	6	4	1	0	0	1	380	2	0	0	14	306	2	56	3	1	1	0	1	0	0	0	0	0	0	0	0	0
010505	2009	什邡市	0	1		1	2009		0	25250						5	6.84	1	2017	468	9	7	1	0	0	1	453	1	1	1	15	337	3	95	5	1	1	2	1	0	0	0		1	0	0	1	0	42
010505	2010	什邡市	0	1		1	2009		0	31881						5	7.15	1	2017	483	9	7	1	0	0	1	468	1	2	1	15	336	3	110	5	1	1	2	1	0	0		0	1	0	0	1	0	363
010505	2011	什邡市	0	1		1	2009		0	40552						5	7.16135	1	2017	482	11	9	1	0	0	1	465	2	2	0	15	333	3	110	5	1	1	2	1	0	0	0	0	1	0	0	1	0	365
010505	2012	什邡市	0	1		1	2009		0	45557						5	7.32	1	2017	479	11	9	1	0	0	1	462	2	2	0	15	331	5	107	5	1	1	2	1	0	0	0	0	1	0	0	1	0	365
010505	2013	什邡市	0	1		1	2009		0	49834	46.0337					5	6.79	1	2017	418	11	10	1	0	0	0	388	2	1	0	15	291	4	75	18	1	1	2	0	1	0	0	13	1	0	0	1	0
010505	2014	什邡市	0	1		1	2009		0	52860	47.24					5	7.32007	1	2017	416	11	10	1	0	0	0	386	2	1	0	15	289	4	75	18	1	1	2	1	0	0	0	13	1	0	0	1	0
010505	2015	什邡市	0	1		1	2009		0	55992	48.46	12.8278	8.56	21.54	0	5	7.47	1	2017	417	11	10	1	0	0	0	387	2	1	0	15	288	4	77	18	1	1	2	1	0	0	0	13	1	0	0	1	0
010505	2016	什邡市	0	1		1	2009		0	59900	49.57	13.7833	8.56	21.54	0	5	6.99	1	2017	406	12	10	1	0	0	1	388	2	1	0	15	289	3	78	5	1	1	2	1	0	0	0	0	1	0	0	1	0
010505	2017	什邡市	0	1	0	1	2009	100	0	67955	50.99	15.4	8.56	21.54	0	5	8.88	1	2017	403	12	10	1	0	0	1	384	2	1	0	15	289	2	75	6	1	1	2	1	0	1	0	0	1	0	0	1	0
010505	2018	什邡市	0	1	0	1	2009	100	0	77343	52.5	15.77	8.56	21.54	0	5	7.46	1	2017	411	12	9	2	0	0	1	392	2	0	0	15	285	1	89	6	1	1	2	1	0	1	0	0	1	0	0	1	0
010505	2019	什邡市	0	1	0	1	2009	100	0	85380	54.03	16.65	8.56	21.54	0	5	7.93	1	2017	413	12	9	2	0	0	1	394	2	0	0	15	283	1	93	6	1	1	2	1	0	1	0	0	1	0	0	0	1
010505	2020	什邡市	0	1	0	1	2009	100	0	91348	54.9	20.25	8.56	21.54	18	5	8.39	1	2017	411	11	8	2	0	0	1	393	2	0	0	15	283	1	92	6	1	1	2	1	0	1	0	0	1	0	0	0	1
010505	2021	什邡市	0	1	0	1	2009	100	0	100302	56.13	21.8667	8.56	21.54	0	5	7.23	1	2017	268	12	8	2	0	0	2	249	2	0	0	11	133	1	102	6	1	1	2	1	0	1	0	0	1	0	0	0	1
010303	2009	仁和区	0	1		1	2009		0	30858						3	4.39	1	2018	150	6	3	1	0	0	2	141	0	4	0	13	75	0	49	3	1	1	0	1	0	0	0		0	0	0	0	0	43
010303	2010	仁和区	0	1		1	2009		0	40278						3	4.38	1	2018	149	5	2	1	0	0	2	141	0	4	0	13	75	0	49	3	1	1	0	1	0	0		0	0	0	0	0	0	36
010303	2011	仁和区	0	1		1	2009		0	48111						3	4.44	1	2018	156	5	2	1	0	0	2	148	2	4	0	13	81	0	48	3	1	1	0	1	0	0	0	0	0	0	0	0	0	44
010303	2012	仁和区	0	1		1	2009		0	57857						3	4.39	1	2018	169	5	2	1	0	0	2	161	2	4	0	13	93	0	49	3	1	1	0	1	0	0	0	0	0	0	0	0	0	131
010303	2013	仁和区	0	1		1	2009		0	64256	46.3681					3	5.37	1	2018	183	5	2	1	0	0	2	161	2	4	0	13	93	0	49	17	1	1	0	0	1	0	0	14	0	0	0	0	0
010303	2014	仁和区	0	1		1	2009		0	68251	46.66					3	4.62	1	2018	199	5	2	1	0	0	2	177	2	7	0	13	93	0	62	17	1	1	0	1	0	0	0	14	0	0	0	0	0
010303	2015	仁和区	0	1		1	2009		0	73257	46.99	10.2067	8.85	14.57	0	3	4.79	1	2018	199	5	2	1	0	0	2	177	2	7	0	13	93	0	62	17	1	1	0	1	0	0	0	14	0	0	0	0	0
010303	2016	仁和区	0	1		1	2009		0	80326	48	11.32	8.85	14.57	0	3	4.13	1	2018	182	5	2	1	0	0	2	174	2	7	0	13	93	0	59	3	1	1	0	1	0	0	0	0	0	0	0	0	0
010303	2017	仁和区	0	1		1	2009		0	91966	49.05	12.46	8.85	14.57	0	3	4.93	1	2018	184	8	4	2	0	0	2	173	2	8	0	13	93	0	57	3	1	1	0	1	0	0	0	0	0	0	0	0	0
010303	2018	仁和区	0	1	0	1	2009	100	0	93054	49.38	14.22	8.85	14.57	0	3	6	1	2018	187	8	4	2	0	0	2	176	2	11	0	13	93	0	57	3	1	1	0	1	0	0	0	0	0	0	0	0	0
010303	2019	仁和区	0	1	0	1	2009	100	0	80220	51.28	14.66	8.85	14.57	0	3	5.91	1	2018	242	7	3	2	0	0	2	232	2	13	0	13	94	0	110	3	1	1	0	1	0	0	0	0	0	0	0	0	0
010303	2020	仁和区	0	1	0	1	2009	100	0	85600	58.6	15.88	8.85	14.57	16	3	6.16	1	2018	241	5	2	1	0	0	2	233	2	13	0	14	93	0	111	3	1	1	0	1	0	0	0	0	0	0	0	0	0
010303	2021	仁和区	0	1	0	1	2009	100	0	90335	58.79	17.02	8.85	14.57	0	3	6.4	1	2018	237	6	2	1	0	0	2	228	2	13	0	12	83	0	118	3	1	1	0	1	0	0	0	0	0	0	0	0	0
011203	2009	仁寿县	0	1	1	1	2009		0	11696						12	6.69	1	2016	791	5	1	1	0	0	3	783	2	0	0	60	604	0	117	4	1	1	1	1	0	0	0		1	0	0	1	0	206
011203	2010	仁寿县	0	1	1	1	2009		0	14139						12	7.52	1	2016	748	5	1	1	0	0	3	740	2	0	0	60	569	0	109	3	1	1	0	1	0	0		0	0	0	0	0	0	234
011202	2011	仁寿县	0	1	1	1	2009		0	18135						12	6.89	1	2016	224	2	1	1	0	0	0	217	1	0	0	18	175	0	23	4	1	1	1	1	0	0	0	0	1	0	0	1	0	201
011203	2012	仁寿县	0	1	1	1	2009		0	21103						12	6.89	1	2016	753	5	1	1	0	0	3	744	3	0	0	60	570	0	111	4	1	1	0	1	0	1	0	0	0	0	0	0	0	287
011203	2013	仁寿县	0	1	1	1	2009		0	23286	30.8164					12	6.58	1	2016	782	5	1	1	0	0	3	739	3	0	0	60	571	0	105	38	1	1	0	0	1	1	1	33	0	0	0	0	0
011203	2014	仁寿县	0	1	1	1	2009		0	25489	32.36					12	7.18	1	2016	811	8	3	1	0	0	4	765	4	0	0	60	570	0	131	38	1	1	0	1	1	1	0	33	0	0	0	0	0
011203	2015	仁寿县	0	1	1	1	2009	50	0	27677	33.8	15.3067	8.05	21.94	0	12	7.35	1	2016	778	7	3	1	0	0	3	766	4	0	0	60	570	0	132	4	1	1	0	1	0	1	0	0	1	0	0	0	1
011203	2016	仁寿县	0	1	1	1	2009	50	0	30089	35.28	15.38	8.05	21.94	0	12	7.47	1	2016	776	6	3	1	0	0	2	765	4	0	0	60	570	0	131	4	1	1	0	1	0	1	0	0	1	0	0	0	1
011203	2017	仁寿县	0	1	1	1	2009	50	0	31970	36.57	16.54	8.05	21.94	0	12	7.41	1	2016	785	27	17	1	0	0	9	753	4	0	0	60	570	0	119	4	1	1	0	1	0	1	0	0	1	0	0	0	1
011203	2018	仁寿县	0	1	0	1	2009	100	0	34097	38.15	14.97	8.05	21.94	0	12	7.72	1	2016	777	27	18	1	0	0	8	745	4	0	0	60	570	0	111	4	1	1	0	1	0	1	0	0	1	0	0	0	1
011203	2019	仁寿县	0	1	0	1	2009	100	0	36814	39.66	15.6	8.05	21.94	0	12	7.32	1	2016	772	26	16	1	0	0	9	742	4	0	0	60	570	0	108	4	1	1	0	1	0	1	0	0	0	0	0	0	0
011203	2020	仁寿县	0	1	0	1	2009	100	0	41024	42.56	20.02	8.05	21.94	8	12	8.17	1	2016	761	25	15	1	0	0	9	732	5	0	0	59	570	0	98	4	1	1	0	1	0	1	0	0	0	0	0	0	0
011203	2021	仁寿县	0	1	0	1	2009	100	0	45127	43.43	21.18	8.05	21.94	0	12	7.66	1	2016	883	24	15	1	0	0	8	854	6	0	0	58	570	0	220	5	2	1	0	1	0	1	0	0	0	0	0	0	0
011107	2009	仪陇县	0	1		1	2009		0	7446						11	5.88	1	2017	990	2	1	1	0	0	0	985	1	0	0	70	891	0	23	3	1	1	0	1	0	0	0		0	0	0	0	0	907
011107	2010	仪陇县	0	1		1	2009		0	8809						11	6.25	1	2017	1120	7	6	1	0	0	0	1110	2	13	0	70	891	0	134	3	1	1	0	1	0	0		0	0	0	0	0	0	977
011107	2011	仪陇县	0	1		1	2009		0	10893						11	5.95	1	2017	1087	6	5	1	0	0	0	1078	2	18	0	71	875	0	112	3	1	1	0	1	0	0	0	0	0	0	0	0	0	969
011107	2012	仪陇县	0	1		1	2009		0	12514						11	5.72	1	2017	1097	8	7	1	0	0	0	1086	2	18	0	69	885	0	112	3	1	1	0	1	0	0	0	0	0	0	0	0	0	978
011107	2013	仪陇县	0	1		1	2009		0	14512	33.2827					11	5.56	1	2017	1114	9	7	1	0	0	1	1086	2	18	0	69	885	0	112	18	1	1	0	0	1	0	0	15	1	0	0	0	1
011107	2014	仪陇县	0	1		1	2009		0	15799	34.89					11	5.81	1	2017	1108	9	6	1	0	0	2	1080	2	18	0	69	885	0	106	19	1	1	0	1	0	0	0	16	0	0	0	0	0
011107	2015	仪陇县	0	1		1	2009		0	16673	36.67	14.1767	7.81	21.59	0	11	5.61	1	2017	1093	9	6	1	0	0	2	1080	2	18	0	69	885	0	106	3	1	1	0	1	0	0	0	0	1	0	0	0	1
011107	2016	仪陇县	0	1		1	2009		0	18124	38.45	14.57	7.81	21.59	0	11	5.31	1	2017	1093	9	6	1	0	0	2	1080	2	18	0	69	885	0	106	3	1	1	0	1	0	0	0	0	1	0	0	0	1
011107	2017	仪陇县	0	1	1	1	2009	70	0	20039	40.004	16.1	7.81	21.59	0	11	5.28	1	2017	1096	8	5	1	0	0	2	1084	2	18	0	69	885	0	110	3	1	1	0	1	0	0	0	0	1	0	0	0	1
011107	2018	仪陇县	0	1	1	1	2009	70	0	21768	41.38	14.93	7.81	21.59	0	11	5.3	1	2017	1142	9	5	1	0	0	2	1129	2	18	0	69	886	0	154	3	1	1	0	1	0	0	0	0	1	0	0	0	1
011107	2019	仪陇县	0	1	1	1	2009	70	0	25342	43.27	15.75	7.81	21.59	0	11	5.31	1	2017	1120	9	5	1	0	0	2	1107	2	18	0	69	886	0	132	3	1	1	0	1	0	0	0	0	1	0	0	0	1
011107	2020	仪陇县	0	1	1	1	2009	70	0	33630	36.06	20.69	7.81	21.59	39	11	6.98	1	2017	1128	9	5	1	0	0	2	1115	3	18	0	68	886	0	140	3	1	1	0	1	0	0	0	0	1	0	0	0	1
011107	2021	仪陇县	0	1	1	1	2009	70	0	35526	40.08	22.22	7.81	21.59	1	11	4.66	1	2017	1132	11	5	1	0	0	4	1118	3	18	0	62	887	0	148	3	1	1	0	1	0	0	0	0	0	0	0	0	0
012106	2009	会东县	0	1		1	2009		1	18854						21	5.1	1	2017	227	3	2	1	0	0	0	221	0	0	0	53	148	0	20	3	1	1	0	1	0	0	0		0	0	0	0	0	59
012106	2010	会东县	0	1		1	2009		1	23008						21	5.91	1	2017	227	3	2	1	0	0	0	221	0	0	0	53	148	0	20	3	1	1	0	1	0	0		0	0	0	0	0	0	58
012106	2011	会东县	0	1		1	2009		1	26743						21	4.4	1	2017	226	2	1	1	0	0	0	221	0	0	0	53	148	0	20	3	1	1	0	1	0	0	0	0	0	0	0	0	0	58
012106	2012	会东县	0	1		1	2009		1	29554						21	4.31	1	2017	442	2	1	1	0	0	0	437	0	0	0	53	364	0	20	3	1	1	0	1	0	0	0	0	0	0	0	0	0	189
012106	2013	会东县	0	1		1	2009		1	30915	33.8043					21	5.86	1	2017	450	4	3	1	0	0	0	439	0	0	0	53	366	0	20	7	1	1	0	0	1	0	0	4	0	0	0	0	0
012106	2014	会东县	0	1		1	2009		1	32679	34.9					21	6.4	1	2017	451	5	4	1	0	0	0	439	0	0	0	53	366	0	20	7	1	1	0	1	0	0	0	4	0	0	0	0	0
012106	2015	会东县	0	1		1	2009		1	31674	37.2	7.28333	7.19	13.33	0	21	6.10295	1	2017	414	5	4	1	0	0	0	406	0	0	0	20	366	0	20	3	1	1	0	1	0	0	0	0	0	0	0	0	0
012106	2016	会东县	0	1		1	2009		1	33044	37.77	7.57	7.19	13.33	0	21	6	1	2017	415	6	5	1	0	0	0	406	0	0	0	20	366	0	20	3	1	1	0	1	0	0	0	0	0	0	0	0	0
012106	2017	会东县	0	1		1	2009		1	35708	39.16	8.05	7.19	13.33	0	21	6.93	1	2017	415	6	5	1	0	0	0	406	0	0	0	20	366	0	20	3	1	1	0	1	0	0	0	0	0	0	0	0	0
012106	2018	会东县	0	1	1	1	2009	230	1	37453	40.57	8.24	7.19	13.33	0	21	5.51	1	2017	416	6	5	1	0	0	0	407	1	0	0	20	366	0	20	3	1	1	0	1	0	0	0	0	0	0	0	0	0
012106	2019	会东县	0	1	1	1	2009	230	1	34458	41.75	8.43	7.19	13.33	0	21	5.43	1	2017	422	8	6	1	0	0	1	410	1	0	0	20	366	0	23	3	1	1	0	1	0	0	0	0	1	0	0	0	1
012106	2020	会东县	0	1	1	1	2009	230	1	40292	40.92	9.49	7.19	13.33	14	21	4.25	1	2017	419	7	5	1	0	0	1	408	1	0	0	20	364	0	23	2	1	0	0	1	0	0	0	0	2	0	0	0	2
012106	2021	会东县	0	1	1	1	2009	230	1	46194	41.28	9.97	7.19	13.33	0	21	5	1	2017	415	7	5	1	0	0	1	404	1	0	0	17	363	0	23	3	1	1	0	1	0	0	0	0	1	0	0	0	1
012105	2009	会理县	0	1		1	2009		1	23155						21	5.1	1	2017	453	5	4	1	0	0	0	443	1	0	0	50	379	0	13	4	1	1	1	1	0	0	0		1	0	0	1	0	72
012105	2010	会理县	0	1		1	2009		1	29830						21	5.91	1	2017	380	5	4	1	0	0	0	371	1	0	0	48	309	0	13	3	1	1	0	1	0	0		0	1	0	0	1	0	202
012105	2011	会理县	0	1		1	2009		1	38857						21	4.4	1	2017	504	5	4	1	0	0	0	495	1	0	0	48	433	0	13	3	1	1	0	1	0	0	0	0	1	0	0	1	0	203
012105	2012	会理县	0	1		1	2009		1	43864						21	4.31	1	2017	505	5	4	1	0	0	0	496	2	0	0	48	433	0	13	3	1	1	0	1	0	0	0	0	1	0	0	1	0	30
012105	2013	会理县	0	1		1	2009		1	47119	37.8261					21	5.86	1	2017	480	5	4	1	0	0	0	466	3	0	0	48	402	0	13	8	1	1	0	0	1	0	0	5	1	0	0	1	0
012105	2014	会理县	0	1		1	2009		1	49313	39.53					21	6.4	1	2017	470	5	4	1	0	0	0	456	3	0	0	48	400	0	5	8	1	1	0	1	0	0	0	5	1	0	0	1	0
012105	2015	会理县	0	1		1	2009		1	46616	41.16	7.28333	7.5	14.93	0	21	6.10295	1	2017	450	8	6	1	1	0	0	438	3	0	0	48	383	0	4	3	1	1	0	1	0	0	0	0	1	0	0	1	0
012105	2016	会理县	0	1		1	2009		1	49522	41.75	7.57	7.5	14.93	0	21	6	1	2017	457	9	7	1	1	0	0	444	2	0	0	46	377	0	19	3	1	1	0	1	0	0	0	0	1	0	0	1	0
012105	2017	会理县	0	1		1	2009		1	50562	43.12	8.05	7.5	14.93	0	21	6.93	1	2017	447	9	7	1	1	0	0	434	0	0	0	45	371	0	18	3	1	1	0	1	0	0	0	0	1	0	0	1	0
012105	2018	会理县	0	1	1	1	2009	230	1	46000	44.6	8.24	7.5	14.93	0	21	5.51	1	2017	427	9	7	1	1	0	0	414	2	0	0	29	365	0	18	3	1	1	0	1	0	0	0	0	1	0	0	1	0
012105	2019	会理县	0	1	1	1	2009	230	1	38251	46.26	8.43	7.5	14.93	0	21	5.43	1	2017	522	9	7	1	1	0	0	509	2	0	0	29	460	0	18	3	1	1	0	1	0	0	0	0	1	0	0	1	0
012105	2020	会理县	0	1	1	1	2009	230	1	44795	45.21	9.49	7.5	14.93	14	21	4.25	1	2017	522	8	7	1	0	0	0	510	2	0	0	29	461	0	18	3	1	1	0	1	0	0	0	0	1	0	0	1	0
012105	2021	会理县	0	1	1	1	2009	230	1	51163	45.52	9.97	7.5	14.93	0	21	5	1	2017	210	2	1	1	0	0	0	205	1	0	0	19	178	0	7	3	1	1	0	1	0	0	0	0	0	0	0	0	0
011309	2009	兴文县	1	0		0			0	9591						13	6.8	1	2018	439	2	1	1	0	0	0	434	0	5	0	15	327	6	81	3	1	1	0	1	0	0	0		0	0	0	0	0	32
011309	2010	兴文县	1	0		0			0	11435						13	7.97	1	2018	438	4	3	1	0	0	0	431	0	5	0	15	327	6	78	3	1	1	0	1	0	0		0	0	0	0	0	0	355
011309	2011	兴文县	1	0		0			0	14367						13	6.57	1	2018	412	5	3	2	0	0	0	404	0	5	0	15	327	0	50	3	1	1	0	1	0	0	0	0	0	0	0	0	0	356
011309	2012	兴文县	1	0		0			0	16740						13	6.62	1	2018	406	5	3	2	0	0	0	398	0	0	0	15	327	8	48	3	1	1	0	1	0	0	0	0	0	0	0	0	0	351
011309	2013	兴文县	1	0		0			0	17785	31.7022					13	6.49	1	2018	425	7	5	2	0	0	0	399	1	0	0	15	327	8	48	19	1	1	0	0	1	0	0	16	0	0	0	0	0
011309	2014	兴文县	1	0		0			0	19435	33.19					13	6.85629	1	2018	420	7	5	2	0	0	0	394	1	0	0	15	322	8	48	19	1	1	0	1	0	0	0	16	0	0	0	0	0
011309	2015	兴文县	1	0		0			0	20956	34.54	11.1744	8.14	14.93	0	13	6.737	1	2018	397	7	5	2	0	0	0	387	1	0	0	15	322	8	41	3	1	1	0	1	0	0	0	0	0	0	0	0	0
011309	2016	兴文县	1	0		0			0	22738	36.1	11.4933	8.14	14.93	0	13	6.28608	1	2018	391	8	5	2	0	0	1	380	0	0	0	15	322	2	41	3	1	1	0	1	0	0	0	0	0	0	0	0	0
011309	2017	兴文县	1	0		0			0	25381	37.53	12.56	8.14	14.93	0	13	6.26195	1	2018	391	8	5	2	0	0	1	380	0	0	0	15	322	2	41	3	1	1	0	1	0	0	0	0	0	0	0	0	0
011309	2018	兴文县	1	0		0			0	27697	39.03	11.73	8.14	14.93	0	13	6.2	1	2018	580	10	7	2	0	0	1	567	0	0	0	15	509	2	41	3	1	1	0	1	0	0	0	0	0	0	0	0	0
011309	2019	兴文县	1	0		0			0	33666	40	12.45	8.14	14.93	0	13	5.6	1	2018	558	8	5	2	0	0	1	547	0	0	0	15	487	2	43	3	1	1	0	1	0	0	0	0	0	0	0	0	0
011309	2020	兴文县	1	0		0			0	38935	40.14	15.76	8.14	14.93	12	13	7.31	1	2018	520	9	5	2	0	0	2	508	0	0	0	15	446	0	47	3	1	1	0	1	0	0	0	0	0	0	0	0	0
011309	2021	兴文县	1	0		0			0	42821	40.94	16.8267	8.14	14.93	1	13	6.44	1	2018	489	8	4	2	0	0	2	478	0	0	0	12	427	0	39	3	1	1	0	1	0	0	0	0	0	0	0	0	0
012113	2009	冕宁县	0	1		1	2009		1	11892						21	5.1	1	2017	408	5	4	1	0	0	0	400	0	0	0	38	358	0	4	3	1	1	0	1	0	0	0		0	0	0	0	0	48
012113	2010	冕宁县	0	1		1	2009		1	14560						21	5.91	1	2017	408	5	4	1	0	0	0	400	0	0	0	38	358	0	4	3	1	1	0	1	0	0		0	0	0	0	0	0	47
012113	2011	冕宁县	0	1		1	2009		1	19027						21	4.4	1	2017	407	5	4	1	0	0	0	399	0	0	0	38	358	0	3	3	1	1	0	1	0	0	0	0	0	0	0	0	0	47
012113	2012	冕宁县	0	1		1	2009		1	22182						21	4.31	1	2017	407	5	4	1	0	0	0	399	0	0	0	38	358	0	3	3	1	1	0	1	0	0	0	0	0	0	0	0	0	52
012113	2013	冕宁县	0	1		1	2009		1	23964	35.584					21	5.86	1	2017	411	5	4	1	0	0	0	399	0	0	0	38	358	0	3	7	1	1	0	0	1	0	0	4	0	0	0	0	0
012113	2014	冕宁县	0	1		1	2009		1	26498	36.75					21	6.4	1	2017	402	16	15	1	0	0	0	379	0	0	0	36	340	0	3	7	1	1	0	1	0	0	0	4	0	0	0	0	0
012113	2015	冕宁县	0	1		1	2009		1	27403	37.85	7.28333	7.52	10.63	0	21	6.10295	1	2017	362	16	15	1	0	0	0	339	0	0	0	36	300	0	3	7	1	1	0	1	0	0	0	4	0	0	0	0	0
012113	2016	冕宁县	0	1		1	2009		1	30004	39.02	7.57	7.52	10.63	0	21	6	1	2017	358	16	15	1	0	0	0	339	0	0	0	36	300	0	3	3	1	1	0	1	0	0	0	0	0	0	0	0	0
012113	2017	冕宁县	0	1		1	2009		1	32508	40.23	8.05	7.52	10.63	0	21	6.93	1	2017	339	16	15	1	0	0	0	320	0	0	0	36	284	0	0	3	1	1	0	1	0	0	0	0	0	0	0	0	0
012113	2018	冕宁县	0	1	1	1	2009	230	1	34662	41.71	8.24	7.52	10.63	0	21	5.51	1	2017	249	17	16	1	0	0	0	229	0	0	0	36	193	0	0	3	1	1	0	1	0	0	0	0	0	0	0	0	0
012113	2019	冕宁县	0	1	1	1	2009	230	1	31963	43.53	8.43	7.52	10.63	0	21	5.43	1	2017	358	15	14	1	0	0	0	340	0	0	0	36	301	0	3	3	1	1	0	1	0	0	0	0	0	0	0	0	0
012113	2020	冕宁县	0	1	1	1	2009	230	1	32202	39.14	9.49	7.52	10.63	14	21	4.25	1	2017	338	14	13	1	0	0	0	321	0	0	0	38	280	0	3	3	1	1	0	1	0	0	0	0	0	0	0	0	0
012113	2021	冕宁县	0	1	1	1	2009	230	1	34794	39.45	9.97	7.52	10.63	0	21	5	1	2017	299	15	14	1	0	0	0	281	0	0	0	38	240	0	3	3	1	1	0	1	0	0	0	0	0	0	0	0	0
010701	2009	利州区	0	1		1	2009		0	18678						7	6.12	1	2017	481	15	10	2	0	0	3	460	9	1	2	11	162	0	275	6	2	2	0	1	0	1	0		0	0	0	0	0	44
010701	2010	利州区	0	1		1	2009		0	21979						7		1	2017	471	15	10	2	0	0	3	450	7	1	0	10	168	0	264	6	2	2	0	1	0	1		0	0	0	0	0	0	195
010701	2011	利州区	0	1		1	2009		0	26585						7	6.1	1	2017	393	13	7	3	0	0	3	373	9	1	0	10	182	0	171	7	2	2	0	1	1	1	0	0	0	0	0	0	0	212
010701	2012	利州区	0	1		1	2009		0	30388						7	6.03	1	2017	401	20	11	3	0	0	6	373	8	1	0	10	183	0	171	7	2	2	0	1	1	1	0	0	1	0	0	1	0	213
010701	2013	利州区	0	1		1	2009		0	33491	65.8614					7	5.95	1	2017	421	22	12	3	0	0	7	373	8	1	0	10	183	0	171	25	2	2	0	0	1	1	1	18	1	0	0	1	0
010701	2014	利州区	0	1		1	2009		0	36179	78.1					7	6.12	1	2017	424	28	15	4	0	0	9	370	8	0	0	10	181	0	171	25	2	2	0	1	1	1	0	18	1	0	0	1	0
010701	2015	利州区	0	1		1	2009		0	37931	70	12.4656	9.86	12.46	0	7	6.42	1	2017	432	39	21	4	0	0	14	370	8	0	0	10	182	0	170	23	2	2	0	1	1	1	0	16	0	0	0	0	0
010701	2016	利州区	0	1		1	2009		0	40650	71.54	12.6767	9.86	12.46	0	7	6.26	1	2017	428	38	21	4	0	0	13	382	8	6	0	10	183	0	175	8	2	2	0	1	1	1	0	1	0	0	0	0	0
010701	2017	利州区	0	1	1	1	2009	100	0	45050	72.04	14.21	9.86	12.46	0	7	6.25	1	2017	494	36	19	5	0	0	12	450	8	6	0	10	187	0	239	7	2	2	0	1	1	1	0	0	1	0	0	0	1
010701	2018	利州区	0	1	1	1	2009	100	0	49122	72.05	12.68	9.86	12.46	0	7	6.27	1	2017	498	38	22	5	0	0	11	452	8	6	0	10	188	1	239	7	2	2	0	1	1	1	0	0	1	0	0	0	1
010701	2019	利州区	0	1	1	1	2009	100	0	58492	72.06	13.31	9.86	12.46	0	7	6.13	1	2017	599	35	19	4	1	0	11	553	8	7	0	10	187	1	340	8	2	2	0	1	1	1	0	1	3	0	0	0	3
010701	2020	利州区	0	1	1	1	2009	100	0	54611	75.91	18.81	9.86	12.46	6	7	7.54	1	2017	596	38	20	4	1	0	13	547	8	8	0	10	184	6	331	8	2	2	0	1	1	1	0	1	3	0	0	0	3
010701	2021	利州区	0	1	1	1	2009	100	0	60673	76.43	20.3433	9.86	12.46	3	7	6.08	1	2017	654	35	16	4	1	0	14	608	7	10	0	10	185	6	390	8	2	2	0	1	1	1	0	1	3	0	0	0	3
011402	2009	前锋区	0	0		1	2020		0							14	6.5	1	2018								0								0									0
011402	2010	前锋区	0	0		1	2020		0							14	8.49	1	2018
011402	2011	前锋区	0	0		1	2020		0							14	5.96	1	2018
011402	2012	前锋区	0	0		1	2020		0							14	6.4	1	2018
011402	2013	前锋区	0	0		1	2020		0	50045	27.1571					14	6.73	1	2018	302	1	1	0	0	0	0	288	0	1	0	12	267	0	8	13	1	1	0	0	0	0	0	11	0	0	0	0	0
011402	2014	前锋区	0	0		1	2020		0	55122	28.7639					14	6.7	1	2018	304	3	3	0	0	0	0	288	0	1	0	12	267	0	8	13	1	1	0	0	0	0	0	11	0	0	0	0	0
011402	2015	前锋区	0	0		1	2020		0	59233	30.3998	14.6556	7.85	19.61	0	14	6.24	1	2018	294	4	4	0	0	0	0	288	0	1	0	12	267	0	8	2	1	1	0	0	0	0	0	0	0	0	0	0	0
011402	2016	前锋区	0	0		1	2020		0	61993	32	14.3567	7.85	19.61	0	14	6.05	1	2018	294	4	4	0	0	0	0	288	1	0	0	12	267	0	8	2	1	1	0	0	0	0	0	0	0	0	0	0	0
011402	2017	前锋区	0	0		1	2020		0	61831	33.6428	15.66	7.85	19.61	0	14	6.03	1	2018	296	5	4	0	0	0	1	288	1	0	0	12	267	0	8	3	1	1	0	1	0	0	0	0	0	0	0	0	0
011402	2018	前锋区	0	0		1	2020		0	66475	35.28	12.75	7.85	19.61	0	14	6.03	1	2018	296	5	4	0	0	0	1	288	1	0	0	12	267	0	8	3	1	1	0	1	0	0	0	0	0	0	0	0	0
011402	2019	前锋区	0	0		1	2020		0	54157	36.81	13.46	7.85	19.61	0	14	5.16	1	2018	303	7	6	0	0	0	1	293	1	0	0	12	267	0	13	3	1	1	0	1	0	0	0	0	0	0	0	0	0
011402	2020	前锋区	0	1	0	1	2020	210	0	62150	39.24	19.57	7.85	19.61	30	14	7.17	1	2018	303	7	6	0	0	0	1	293	2	0	0	11	267	0	13	3	1	1	0	1	0	0	0	0	0	0	0	0	0
011402	2021	前锋区	0	1	0	1	2020	210	0	69172	40.09	20.8733	7.85	19.61	0	14	4.96	1	2018	247	7	6	0	0	0	1	237	2	9	0	9	204	0	13	3	1	1	0	1	0	0	0	0	0	0	0	0	0
010706	2009	剑阁县	0	1		1	2009		0	7473						7	6.12	1	2017	640	2	1	1	0	0	0	635	2	1	0	61	521	0	50	3	1	1	0	1	0	0	0		0	0	0	0	0	313
010706	2010	剑阁县	0	1		1	2009		0	9542						7		1	2017	658	2	1	1	0	0	0	653	0	1	0	57	548	0	47	3	1	1	0	1	0	0		0	0	0	0	0	0	366
010706	2011	剑阁县	0	1		1	2009		0	13242						7	6.1	1	2017	646	2	1	1	0	0	0	641	0	0	0	57	550	1	33	3	1	1	0	1	0	0	0	0	0	0	0	0	0	416
010706	2012	剑阁县	0	1		1	2009		0	15032						7	6.03	1	2017	657	4	3	1	0	0	0	650	0	0	0	57	549	2	42	3	1	1	0	1	0	0	0	0	0	0	0	0	0	612
010706	2013	剑阁县	0	1		1	2009		0	16420	30.2					7	5.95	1	2017	715	4	3	1	0	0	0	653	0	0	0	57	549	2	45	58	1	1	0	0	1	0	0	55	0	0	0	0	0
010706	2014	剑阁县	0	1		1	2009		0	17483	31.2					7	6.12	1	2017	721	4	3	1	0	0	0	659	0	0	0	57	549	2	51	58	1	1	0	1	0	0	0	55	0	0	0	0	0
010706	2015	剑阁县	0	1		1	2009		0	18738	32.5	12.4656	8.07	20.33	0	7	6.42	1	2017	662	5	4	1	0	0	0	654	0	0	0	57	549	1	47	3	1	1	0	1	0	0	0	0	0	0	0	0	0
010706	2016	剑阁县	0	1		1	2009		0	20385	34.02	12.6767	8.07	20.33	0	7	6.26	1	2017	667	4	3	1	0	0	0	660	0	0	0	57	550	1	52	3	1	1	0	1	0	0	0	0	0	0	0	0	0
010706	2017	剑阁县	0	1	1	1	2009	100	0	22534	37.02	14.21	8.07	20.33	0	7	6.25	1	2017	668	4	3	1	0	0	0	661	0	0	0	57	550	1	53	3	1	1	0	1	0	0	0	0	0	0	0	0	0
010706	2018	剑阁县	0	1	1	1	2009	100	0	24284	40.03	12.68	8.07	20.33	0	7	6.27	1	2017	669	5	4	1	0	0	0	661	0	0	0	57	550	1	53	3	1	1	0	1	0	0	0	0	0	0	0	0	0
010706	2019	剑阁县	0	1	1	1	2009	100	0	28890	42.45	13.31	8.07	20.33	0	7	6.13	1	2017	670	7	5	1	0	0	1	659	0	0	0	57	550	1	51	4	1	1	0	1	0	1	0	0	0	0	0	0	0
010706	2020	剑阁县	0	1	1	1	2009	100	0	36338	37.68	18.81	8.07	20.33	6	7	7.54	1	2017	480	7	5	1	0	0	1	469	0	0	0	57	358	1	53	4	1	1	0	1	0	1	0	0	0	0	0	0	0
010706	2021	剑阁县	0	1	1	1	2009	100	0	40086	38.71	20.3433	8.07	20.33	3	7	6.08	1	2017	482	7	5	1	0	0	1	472	0	0	0	54	358	1	59	3	1	0	0	1	0	1	0	0	0	0	0	0	0
010607	2009	北川县	0	1		1	2009		1	8693						6	6.12	1	2018	216	2	1	1	0	0	0	210	0	0	0	22	171	0	17	3	1	1	0	1	0	0	0		1	0	0	1	0	193
010607	2010	北川县	0	1		1	2009		1	11316						6	7.47	1	2018	216	2	1	1	0	0	0	210	0	0	0	22	171	0	17	3	1	1	0	1	0	0		0	1	0	0	1	0	195
010607	2011	北川县	0	1		1	2009		1	14233						6	6.25	1	2018	280	2	1	1	0	0	0	274	0	0	0	22	235	0	17	3	1	1	0	1	0	0	0	0	1	0	0	1	0	260
010607	2012	北川县	0	1		1	2009		1	15835						6	6.58	1	2018	369	2	1	1	0	0	0	363	0	0	0	22	324	0	17	3	1	1	0	1	0	0	0	0	1	0	0	1	0	349
010607	2013	北川县	0	1		1	2009		1	17052	33.4					6	6.37	1	2018	381	2	1	1	0	0	0	363	0	0	0	22	324	0	17	15	1	1	0	0	1	0	0	12	1	0	0	1	0
010607	2014	北川县	0	1		1	2009		1	18121	34.84					6	6.6	1	2018	379	2	1	1	0	0	0	361	2	0	0	22	324	0	13	15	1	1	0	1	0	0	0	12	1	0	0	1	0
010607	2015	北川县	0	1		1	2009		1	19011	36.7668	13.5878	7.75	19.73	0	6	7.65	1	2018	379	3	1	0	0	1	1	360	2	0	0	21	324	0	13	15	1	1	0	1	0	0	0	12	1	0	0	1	0
010607	2016	北川县	0	1	1	1	2009	120	1	20243	37.97	13.9733	7.75	19.73	0	6	6.43	1	2018	366	3	1	0	0	1	1	358	2	0	0	21	324	0	11	3	1	1	0	1	0	0	0	0	2	0	0	1	1
010607	2017	北川县	0	1	1	1	2009	120	1	22618	39.84	15.07	7.75	19.73	0	6	6.58	1	2018	364	3	1	0	0	1	1	357	2	0	0	22	322	0	11	3	1	1	0	1	0	0	0	0	1	0	0	1	0
010607	2018	北川县	0	1	1	1	2009	120	1	24975	41.4	14.39	7.75	19.73	0	6	8.11	1	2018	364	3	1	0	0	1	1	357	2	0	0	22	322	0	11	3	1	1	0	1	0	0	0	0	1	0	0	1	0
010607	2019	北川县	0	1	1	1	2009	120	1	32765	42.89	15.13	7.75	19.73	0	6	6.49	1	2018	378	3	1	0	0	1	1	370	2	6	0	22	322	0	18	4	1	1	0	1	1	0	0	0	1	0	0	1	0
010607	2020	北川县	0	1	1	1	2009	120	1	44698	34.44	18.36	7.75	19.73	22	6	6.67	1	2018	379	3	1	0	0	1	1	370	2	6	0	22	322	0	18	4	1	1	0	1	1	0	0	0	2	0	0	1	1
010607	2021	北川县	0	1	1	1	2009	120	1	49921	37.44	19.4567	7.75	19.73	1	6	7.51	1	2018	248	3	1	0	0	1	1	239	2	6	0	19	193	0	19	4	1	1	0	1	1	0	0	0	2	0	0	1	1
011406	2009	华蓥市	1	0		1	2020		0	19772						14	6.5	1	2018	183	6	5	1	0	0	0	173	1	2	0	10	121	0	39	3	1	1	0	1	0	0	0		1	0	0	0	1	139
011406	2010	华蓥市	1	0		1	2020		0	24670						14	8.49	1	2018	180	6	5	1	0	0	0	170	3	0	0	10	111	0	46	3	1	1	0	1	0	0		0	1	0	0	0	1	130
011406	2011	华蓥市	1	0		1	2020		0	31852						14	5.96	1	2018	187	6	5	1	0	0	0	177	3	0	0	10	111	0	53	3	1	1	0	1	0	0	0	0	1	0	0	0	1	134
011406	2012	华蓥市	1	0		1	2020		0	35890						14	6.4	1	2018	193	6	5	1	0	0	0	183	3	0	0	10	111	0	59	3	1	1	0	1	0	0	0	0	1	0	0	0	1	133
011406	2013	华蓥市	1	0		1	2020		0	39471	44.3101					14	6.73	1	2018	211	6	6	0	0	0	0	187	3	0	0	10	111	0	63	17	1	1	0	0	1	0	0	14	1	0	0	0	1
011406	2014	华蓥市	1	0		1	2020		0	43538	45.4578					14	6.7	1	2018	209	6	6	0	0	0	0	184	3	0	0	10	111	0	60	18	1	1	0	1	0	0	1	14	1	0	0	0	1
011406	2015	华蓥市	1	0		1	2020		0	47612	46.6958	14.6556	8.2	17.82	0	14	6.24	1	2018	193	7	6	0	0	0	1	181	3	0	0	10	111	0	57	4	1	1	0	1	0	0	0	1	1	0	0	0	1
011406	2016	华蓥市	1	0		1	2020		0	50589	47.2	14.3567	8.2	17.82	0	14	6.05	1	2018	191	8	7	0	0	0	1	181	3	0	0	10	106	0	62	2	1	0	0	1	0	0	0	0	0	0	0	0	0
011406	2017	华蓥市	1	0		1	2020		0	52027	48.464	15.66	8.2	17.82	0	14	6.03	1	2018	191	8	7	0	0	0	1	181	3	0	0	10	106	0	62	2	1	0	0	1	0	0	0	0	0	0	0	0	0
011406	2018	华蓥市	1	0		1	2020		0	54914	49.9	12.75	8.2	17.82	0	14	6.03	1	2018	190	7	6	0	0	0	1	181	3	0	0	10	106	0	62	2	1	0	0	1	0	0	0	0	0	0	0	0	0
011406	2019	华蓥市	1	0		1	2020		0	59610	50.65	13.46	8.2	17.82	0	14	5.16	1	2018	190	6	5	0	0	0	1	182	3	0	0	10	106	0	63	2	1	0	0	1	0	0	0	0	0	0	0	0	0
011406	2020	华蓥市	1	1	0	1	2020	210	0	62721	53.6	19.57	8.2	17.82	30	14	7.17	1	2018	174	6	5	0	0	0	1	165	3	0	0	10	96	0	56	3	1	1	0	1	0	0	0	0	0	0	0	0	0
011406	2021	华蓥市	1	1	0	1	2020	210	0	68755	54.28	20.8733	8.2	17.82	0	14	4.96	1	2018	154	6	5	0	0	0	1	145	3	0	0	9	77	0	56	3	1	1	0	1	0	0	0	0	0	0	0	0	0
011704	2009	南江县	0	0		1	2020		0	7600						17	5.4	1	2013	634	4	2	1	0	0	1	625	0	0	0	48	522	0	55	3	1	1	0	1	0	0	0		2	0	0	1	1	546
011704	2010	南江县	0	0		1	2020		0	9237						17		1	2013	637	3	1	1	0	0	1	629	4	0	0	48	522	0	55	3	1	1	0	1	0	0		0	2	0	0	1	1	572
011704	2011	南江县	0	0		1	2020		0	11477						17	5.45	1	2013	633	2	1	1	0	0	0	625	3	0	0	48	522	0	52	3	1		0	1	0	0	0	0	3	0	0	1	2	576
011704	2012	南江县	0	0		1	2020		0	13539						17	6.6	1	2013	686	6	4	1	0	0	1	673	6	0	0	60	537	0	70	5	1	1	0	1	1	0	0	1	2	0	0	1	1	609
011704	2013	南江县	0	0		1	2020		0	14451	28.6227					17	5.32	1	2013	653	5	3	1	0	0	1	616	4	0	0	48	522	0	42	29	1	1	0	0	1	0	0	26	3	0	0	0	3
011704	2014	南江县	0	0		1	2020		0	15849	29.92					17	5.56	1	2013	655	6	3	1	0	0	2	617	5	0	0	48	522	0	42	29	1	1	0	1	0	0	0	26	3	0	0	0	3
011704	2015	南江县	0	0		1	2020		0	17071	31.5	12.7122	8.5	19.09	0	17	5.69	1	2013	626	6	3	1	0	0	2	617	5	0	0	48	522	0	42	3	1	1	0	1	0	0	0	0	0	0	0	0	0
011704	2016	南江县	0	0		1	2020		0	18345	33.37	13.0167	8.5	19.09	0	17	5.46	1	2013	630	10	7	1	0	0	2	617	5	0	0	48	522	0	42	3	1	1	0	1	0	0	0	0	0	0	0	0	0
011704	2017	南江县	0	0		1	2020		0	20320	34.94	14.68	8.5	19.09	0	17	5.94	1	2013	633	13	10	1	0	0	2	617	5	0	0	48	522	0	42	3	1	1	0	1	0	0	0	0	0	0	0	0	0
011704	2018	南江县	0	0		1	2020		0	21854	36.62	13.25	8.5	19.09	0	17	5.72	1	2013	631	11	8	1	0	0	2	617	5	0	0	48	522	0	42	3	1	1	0	1	0	0	0	0	0	0	0	0	0
011704	2019	南江县	0	0		1	2020		0	22697	38.41	13.93	8.5	19.09	0	17	5.27	1	2013	663	12	9	1	0	0	2	647	5	0	0	48	522	0	72	3	1	1	0	1	0	0	0	0	1	0	0	0	1
011704	2020	南江县	0	1	1	1	2020	100	0	29375	37.95	19.67	8.5	19.09	24	17	6.29	1	2013	664	12	7	1	0	0	4	647	5	0	0	48	522	0	72	4	1	1	0	1	0	1	0	0	1	0	0	0	1
011704	2021	南江县	0	1	1	1	2020	100	0	27717	38.81	21.3333	8.5	19.09	0	17	4.56	1	2013	663	11	6	1	0	0	4	647	5	0	0	48	522	0	72	4	1	1	0	1	0	1	0	0	1	0	0	0	1
011302	2009	南溪区	0	0		0			0	13347						13	6.8	1	2018	444	6	4	2	0	0	0	434	0	0	0	16	386	3	29	3	1	1	0	1	0	0	0		0	0	0	0	0	562
011302	2010	南溪区	0	0		0			0	16630						13	7.97	1	2018	442	5	3	2	0	0	0	433	0	0	0	16	386	2	29	3	1	1	0	1	0	0		0	1	0	0	0	1	408
011302	2011	南溪区	0	0		0			0	21845						13	6.57	1	2018	453	5	3	2	0	0	0	444	0	0	0	16	386	1	41	3	1	1	0	1	0	0	0	0	1	0	0	0	1	409
011302	2012	南溪区	0	0		0			0	20418						13	6.62	1	2018	447	7	5	2	0	0	0	436	0	0	0	16	373	1	46	3	1	1	0	1	0	0	0	0	1	0	0	0	1	396
011302	2013	南溪区	0	0		0			0	23539	47.8761					13	6.49	1	2018	459	7	5	2	0	0	0	432	0	0	0	16	369	1	46	19	1	1	0	0	1	0	0	16	1	0	0	0	1
011302	2014	南溪区	0	0		0			0	30079	49.28					13	6.85629	1	2018	459	7	5	2	0	0	0	432	0	0	0	16	369	1	46	19	1	1	0	1	0	0	0	16	1	0	0	0	1
011302	2015	南溪区	0	0		0			0	31658	50.43	11.1744	8.58	17.2	0	13	6.737	1	2018	452	9	6	1	0	0	2	440	0	0	2	14	371	0	53	3	1	1	0	1	0	0	0	0	0	0	0	0	0
011302	2016	南溪区	0	0		0			0	34133	51.9	11.4933	8.58	17.2	0	13	6.28608	1	2018	422	8	5	1	0	0	2	411	0	0	2	14	345	0	50	3	1	1	0	1	0	0	0	0	0	0	0	0	0
011302	2017	南溪区	0	0		0			0	37785	53.39	12.56	8.58	17.2	0	13	6.26195	1	2018	428	8	5	1	0	0	2	417	0	0	2	14	348	0	53	3	1	1	0	1	0	0	0	0	0	0	0	0	0
011302	2018	南溪区	0	0		0			0	41090	54.83	11.73	8.58	17.2	0	13	6.2	1	2018	414	8	5	1	0	0	2	403	0	9	2	14	328	0	50	3	1	1	0	1	0	0	0	0	0	0	0	0	0
011302	2019	南溪区	0	0		0			0	51437	56.16	12.45	8.58	17.2	0	13	5.6	1	2018	381	7	4	1	0	0	2	371	0	9	2	14	286	0	60	3	1	1	0	1	0	0	0	0	0	0	0	0	0
011302	2020	南溪区	0	0		0			0	57717	57.04	15.76	8.58	17.2	12	13	7.31	1	2018	372	8	4	1	0	0	3	361	0	9	2	13	269	1	67	3	1	1	0	1	0	0	0	0	0	0	0	0	0
011302	2021	南溪区	0	0		0			0	63325	58.08	16.8267	8.58	17.2	1	13	6.44	1	2018	360	7	5	1	0	0	1	350	1	9	0	11	261	1	67	3	1	1	0	1	0	0	0	0	0	0	0	0	0
011104	2009	南部县	0	1		1	2009		0	13117						11	5.88	1	2017	1356	6	4	1	0	0	1	1347	0	0	0	82	1052	4	209	3	1	1	0	1	0	0	0		0	0	0	0	0	983
011104	2010	南部县	0	1		1	2009		0	15613						11	6.25	1	2017	1355	5	4	1	0	0	0	1346	1	0	0	81	1053	4	207	3	1	1	0	1	0	0		0	1	0	0	0	1	1140
011104	2011	南部县	0	1		1	2009		0	19494						11	5.95	1	2017	1340	5	4	1	0	0	0	1331	1	0	0	80	1043	4	203	3	1	1	0	1	0	0	0	0	1	0	0	0	1	1129
011104	2012	南部县	0	1		1	2009		0	22412						11	5.72	1	2017	1336	5	4	1	0	0	0	1327	1	0	0	80	1043	4	199	3	1	1	0	1	0	0	0	0	1	0	0	0	1	1129
011104	2013	南部县	0	1		1	2009		0	25183	37.3315					11	5.56	1	2017	1360	5	4	1	0	0	0	1328	1	0	0	80	1044	4	199	26	1	1	0	0	1	0	0	23	1	0	0	0	1
011104	2014	南部县	0	1		1	2009		0	27528	38.31					11	5.81	1	2017	1359	5	4	1	0	0	0	1325	1	0	0	80	1044	4	196	28	1	1	0	1	0	0	0	25	1	0	0	0	1
011104	2015	南部县	0	1		1	2009		0	28561	40.23	14.1767	7.67	22.98	0	11	5.61	1	2017	1337	13	11	1	0	0	1	1320	1	0	0	80	1044	1	194	3	1	1	0	1	0	0	0	0	1	0	0	0	1
011104	2016	南部县	0	1		1	2009		0	30864	41.55	14.57	7.67	22.98	0	11	5.31	1	2017	1345	21	15	1	0	0	5	1320	1	0	0	80	1044	1	194	3	1	1	0	1	0	0	0	0	1	0	0	0	1
011104	2017	南部县	0	1	1	1	2009	70	0	34070	42.964	16.1	7.67	22.98	0	11	5.28	1	2017	1346	22	16	1	0	0	5	1320	1	0	0	80	1044	1	194	3	1	1	0	1	0	0	0	0	1	0	0	0	1
011104	2018	南部县	0	1	1	1	2009	70	0	37226	44.57	14.93	7.67	22.98	0	11	5.3	1	2017	1347	24	17	1	0	0	6	1319	1	0	0	80	1044	2	192	3	1	1	0	1	0	0	0	0	1	0	0	0	1
011104	2019	南部县	0	1	1	1	2009	70	0	42642	46.47	15.75	7.67	22.98	0	11	5.31	1	2017	1245	25	18	1	0	0	6	1216	1	0	0	79	1044	2	90	3	1	1	0	1	0	0	0	0	1	0	0	0	1
011104	2020	南部县	0	1	1	1	2009	70	0	50990	44.93	20.69	7.67	22.98	39	11	6.98	1	2017	1243	25	18	1	0	0	6	1213	1	0	0	79	1044	2	87	4	1	1	0	1	0	1	0	0	1	0	0	0	1
011104	2021	南部县	0	1	1	1	2009	70	0	56276	45.49	22.22	7.67	22.98	1	11	4.66	1	2017	1243	25	17	1	0	0	7	1213	3	0	0	79	1044	3	84	4	1	1	0	1	0	1	0	0	1	0	0	0	1
010110	2009	双流区	0	1	1	1	2009		0	40851						1	5.74	1	2009	455	15	13	1	0	0	1	435	4	0	0	21	238	8	164	3	1	1	0	1	0	0	0		0	0	0	0	0	61
010110	2010	双流区	0	1	1	1	2009		0	43940						1	4.83	1	2009	441	18	14	1	0	0	3	418	3	0	0	21	225	10	159	4	1	1	0	1	1	0		0	1	0	0	1	0	271
010113	2011	双流区	0	1	1	1	2009		0	47845						1	5.03	1	2009	463	13	8	1	0	0	4	447	0	9	0	24	305	13	96	3	1	1	0	1	0	0	0	0	0	0	0	0	0	374
010110	2012	双流区	0	1	1	1	2009		0	58134						1	6.17	1	2009	521	14	8	1	0	0	5	504	1	9	0	23	371	10	90	3	1	1	0	1	0	0	0	0	0	0	0	0	0	438
010110	2013	双流区	0	1	1	1	2009		0	61965	64.73					1	5.01	1	2009	537	34	24	1	0	0	9	494	4	0	0	21	219	11	239	8	1	1	0	0	1	1	0	4	1	0	0	1	0
010110	2014	双流区	0	1	1	1	2009		0	65561	66.51					1	5.23	1	2009	549	39	28	2	0	0	9	501	4	0	0	21	218	12	246	8	1	1	0	1	1	0	0	4	1	0	0	1	0
010110	2015	双流区	0	1	1	1	2009	200	0	67862	67.6261	11.4044	10.8	10.1	0	1	6.07641	1	2009	554	41	29	2	1	0	9	504	3	0	0	21	213	13	254	8	1	1	0	1	1	0	0	4	1	0	0	1	0
010110	2016	双流区	0	1	1	1	2009	200	0	72642	68.51	12.4733	10.8	10.1	0	1	6.54	1	2009	613	43	32	2	1	0	8	562	7	0	0	18	216	11	310	7	1	0	0	1	1	0	0	4	1	0	0	1	0
010110	2017	双流区	0	1	1	1	2009	200	0	80876	69.75	12.76	10.8	10.1	0	1	6.17	1	2009	736	45	34	2	1	0	7	687	7	0	0	18	217	16	429	3	1	0	0	1	1	0	0	0	1	0	0	1	0
010110	2018	双流区	0	1	1	1	2009	200	0	87881	70.79	15.26	10.8	10.1	0	1	5.96	1	2009	809	46	32	2	3	0	8	759	8	0	0	17	218	19	497	3	1	0	0	1	1	0	0	0	1	0	0	1	0
010110	2019	双流区	0	1	1	1	2009	200	0	102305	72.14	15.68	10.8	10.1	0	1	6.15	1	2009	981	42	28	3	2	0	8	933	9	0	0	17	216	31	660	5	2	0	0	1	1	0	0	1	1	0	0	1	0
010110	2020	双流区	0	1	1	1	2009	200	0	61819	76.88	13.62	10.8	10.1	456	1	4.55	1	2009	1093	45	31	3	2	0	9	1038	12	1	0	15	216	59	735	5	2	0	0	1	1	0	0	1	5	0	0	1	4
010110	2021	双流区	0	1	1	1	2009	200	0	68273	78.82	13.9067	10.8	10.1	457	1	4	1	2009	1209	67	53	3	2	0	9	1130	11	0	0	15	204	92	806	4	2	0	0	1	1	0	0	0	8	0	0	1	0
011303	2009	叙州区	0	0		0			0	11201						13	6.8	1	2018	609	6	1	2	0	0	3	600	0	2	0	26	528	0	44	3	1	1	0	1	0	0	0		1	0	0	0	1	27
011303	2010	叙州区	0	0		0			0	13373						13	7.97	1	2018	616	6	1	2	0	0	3	607	0	2	0	26	535	0	44	3	1	1	0	1	0	0		0	0	0	0	0	0	569
011303	2011	叙州区	0	0		0			0	17246						13	6.57	1	2018	612	6	1	2	0	0	3	603	0	0	0	26	535	0	42	3	1	1	0	1	0	0	0	0	0	0	0	0	0	568
011303	2012	叙州区	0	0		0			0	25377						13	6.62	1	2018	612	6	1	2	0	0	3	603	0	0	0	26	535	0	42	3	1	1	0	1	0	0	0	0	0	0	0	0	0	568
011303	2013	叙州区	0	0		0			0	27588	29.9636					13	6.49	1	2018	640	6	1	2	0	0	3	604	1	0	0	26	535	0	42	30	1	1	0	0	1	0	0	27	0	0	0	0	0
011303	2014	叙州区	0	0		0			0	26139	31.59					13	6.85629	1	2018	956	6	1	2	0	0	3	920	1	0	0	26	853	0	40	30	1	1	0	1	0	0	0	27	0	0	0	0	0
011303	2015	叙州区	0	0		0			0	28197	33.03	11.1744	9.19	15.61	0	13	6.737	1	2018	929	6	2	2	0	0	2	920	1	0	0	26	853	0	40	3	1	1	0	1	0	0	0	0	0	0	0	0	0
011303	2016	叙州区	0	0		0			0	30323	34.63	11.4933	9.19	15.61	0	13	6.28608	1	2018	1018	19	15	2	0	0	2	996	1	0	0	25	853	0	117	3	1	1	0	1	0	0	0	0	0	0	0	0	0
011303	2017	叙州区	0	0		0			0	33765	36.14	12.56	9.19	15.61	0	13	6.26195	1	2018	1020	20	16	2	0	0	2	997	2	0	0	25	853	0	117	3	1	1	0	1	0	0	0	0	0	0	0	0	0
011303	2018	叙州区	0	0		0			0		37.7	11.73	9.19	15.61	0	13	6.2	1	2018	1022	21	17	2	0	0	2	998	2	1	0	25	853	0	117	3	1	1	0	1	0	0	0	0	0	0	0	0	0
011303	2019	叙州区	0	0		0			0	58741	57.49	12.45	9.19	15.61	0	13	5.6	1	2018	944	34	18	4	1	0	11	903	4	4	0	21	678	3	193	6	2	2	0	1	0	1	0	0	1	0	0	0	1
011303	2020	叙州区	0	0		0			0	54189	46.05	15.76	9.19	15.61	12	13	7.31	1	2018	919	34	18	4	1	0	11	879	4	4	0	21	655	3	192	6	1	2	0	1	0	2	0	0	0	0	0	0	0
011303	2021	叙州区	0	0		0			0	60024	49.6	16.8267	9.19	15.61	1	13	6.44	1	2018	923	31	16	4	0	0	11	886	6	4	0	19	651	5	201	6	1	2	0	1	0	2	0	0	0	0	0	0	0
010406	2009	叙永县	0	0		1	2020		0	7399						4	6.04	1	2015	480	2	1	1	0	0	0	475	0	8	0	25	383	0	59	3	1	1	0	1	0	0	0		0	0	0	0	0	420
010406	2010	叙永县	0	0		1	2020		0	9020						4	7.61	1	2015	474	2	1	1	0	0	0	469	0	9	0	25	385	0	50	3	1	1	0	1	0	0		0	0	0	0	0	0	421
010406	2011	叙永县	0	0		1	2020		0	11418						4	6.48	1	2015	466	2	1	1	0	0	0	461	0	9	0	25	377	0	50	3	1	1	0	1	0	0	0	0	0	0	0	0	0	414
010406	2012	叙永县	0	0		1	2020		0	13075						4	6.48	1	2015	502	7	4	2	1	0	0	492	0	9	0	25	403	2	53	3	1	1	0	1	0	0	0	0	0	0	0	0	0	437
010406	2013	叙永县	0	0		1	2020		0	14439	27.52					4	6.43	1	2015	534	7	4	2	1	0	0	498	1	9	0	25	405	2	56	29	1	1	0	0	1	0	0	26	0	0	0	0	0
010406	2014	叙永县	0	0		1	2020		0	15938	29.47					4	6.6	1	2015	538	7	4	2	1	0	0	502	1	9	0	25	409	2	56	29	1	1	0	1	0	0	0	26	0	0	0	0	0
010406	2015	叙永县	0	0		1	2020		0	17311	31.219	11.9056	7.83	15.94	0	4	5.88	1	2015	520	7	5	2	0	0	0	510	1	9	0	26	415	2	57	3	1	1	0	1	0	0	0	0	0	0	0	0	0
010406	2016	叙永县	0	0		1	2020		0	18844	32.59	12.4367	7.83	15.94	0	4	5.41	1	2015	507	7	5	2	0	0	0	497	1	9	0	25	414	2	46	3	1	1	0	1	0	0	0	0	0	0	0	0	0
010406	2017	叙永县	0	0		1	2020		0	19849	34.16	13.74	7.83	15.94	0	4	5.82	1	2015	514	8	5	3	0	0	0	503	0	8	0	25	417	1	52	3	1	1	0	1	0	0	0	0	0	0	0	0	0
010406	2018	叙永县	0	0		1	2020		0	21366	34.9	13.3	7.83	15.94	0	4	6.33	1	2015	520	9	6	3	0	0	0	508	1	8	0	25	413	1	60	3	1	1	0	1	0	0	0	0	0	0	0	0	0
010406	2019	叙永县	0	0		1	2020		0	23577	36.43	14.03	7.83	15.94	0	4	5.94	1	2015	528	9	6	3	0	0	0	516	1	9	0	25	411	6	64	3	1	1	0	1	0	0	0	0	0	0	0	0	0
010406	2020	叙永县	0	1	0	1	2020	110	0	26538	34.91	17.65	7.83	15.94	24	4	6.71	1	2015	530	9	7	2	0	0	0	518	1	8	0	25	404	7	73	3	1	1	0	1	0	0	0	0	0	0	0	0	0
010406	2021	叙永县	0	1	0	1	2020	110	0	29176	36.41	18.9533	7.83	15.94	1	4	8.36	1	2015	532	10	7	2	0	0	1	518	1	9	0	25	401	6	76	3	1	1	0	1	0	0	0	0	1	0	0	0	0
010407	2009	古蔺县	0	0		1	2020		0	7811						4	6.04	1	2015	658	4	3	1	0	0	0	651	0	0	0	26	596	0	29	3	1	1	0	1	0	0	0		0	0	0	0	0	29
010407	2010	古蔺县	0	0		1	2020		0	9770						4	7.61	1	2015	615	7	6	1	0	0	0	605	0	0	0	26	548	0	31	3	1	1	0	1	0	0		0	0	0	0	0	0	576
010407	2011	古蔺县	0	0		1	2020		0	12689						4	6.48	1	2015	622	9	7	1	0	0	1	610	1	0	0	26	549	0	34	3	1	1	0	1	0	0	0	0	0	0	0	0	0	579
010407	2012	古蔺县	0	0		1	2020		0	14845						4	6.48	1	2015	625	9	7	1	0	0	1	613	1	3	0	26	549	0	34	3	1	1	0	1	0	0	0	0	0	0	0	0	0	583
010407	2013	古蔺县	0	0		1	2020		0	16277	23.33					4	6.43	1	2015	646	11	9	1	0	0	1	604	1	3	0	26	541	1	32	31	1	1	0	1	1	0	0	27	0	0	0	0	0
010407	2014	古蔺县	0	0		1	2020		0	17713	25.38					4	6.6	1	2015	640	11	9	1	0	0	1	598	1	3	0	26	534	1	33	31	1	1	0	1	0	0	1	27	0	0	0	0	0
010407	2015	古蔺县	0	0		1	2020		0	18167	27.0553	11.9056	7.75	13.44	0	4	5.88	1	2015	617	11	9	1	0	0	1	601	1	2	0	26	536	0	36	5	1	1	0	1	0	0	1	1	0	0	0	0	0
010407	2016	古蔺县	0	0		1	2020		0	19965	28.47	12.4367	7.75	13.44	0	4	5.41	1	2015	615	11	9	1	0	0	1	601	1	2	0	26	537	0	35	3	1	1	0	1	0	0	0	0	0	0	0	0	0
010407	2017	古蔺县	0	0		1	2020		0	21530	30.15	13.74	7.75	13.44	0	4	5.82	1	2015	662	12	10	1	0	0	1	647	1	3	0	26	571	0	46	3	1	1	0	1	0	0	0	0	0	0	0	0	0
010407	2018	古蔺县	0	0		1	2020		0	22824	32.44	13.3	7.75	13.44	0	4	6.33	1	2015	658	13	11	1	0	0	1	642	1	3	0	26	566	0	46	3	1	1	0	1	0	0	0	0	0	0	0	0	0
010407	2019	古蔺县	0	0		1	2020		0	24933	34.38	14.03	7.75	13.44	0	4	5.94	1	2015	641	14	11	2	0	0	1	624	1	0	0	26	555	0	42	3	1	1	0	1	0	0	0	0	0	0	0	0	0
010407	2020	古蔺县	0	1	0	1	2020	110	0	27488	32.62	17.65	7.75	13.44	24	4	6.71	1	2015	640	13	9	2	0	0	2	624	1	0	0	25	557	0	41	3	1	1	0	1	0	0	0	0	0	0	0	0	0
010407	2021	古蔺县	0	1	0	1	2020	110	0	30744	34.1	18.9533	7.75	13.44	1	4	8.36	1	2015	615	13	9	2	0	0	2	597	3	0	0	23	531	0	40	3	1	1	0	1	0	0	0	0	2	0	0	0	0
010405	2009	合江县	1	0		1	2020		0	10002						4	6.04	1	2015	654	5	2	1	0	0	2	646	0	0	0	28	497	0	121	3	1	1	0	1	0	0	0		0	0	0	0	0	528
010405	2010	合江县	1	0		1	2020		0	11985						4	7.61	1	2015	631	5	2	1	0	0	2	623	0	0	0	28	468	13	114	3	1	1	0	1	0	0		0	0	0	0	0	0	520
010405	2011	合江县	1	0		1	2020		0	15335						4	6.48	1	2015	673	12	9	1	0	0	2	658	0	0	0	29	473	39	117	3	1	1	0	1	0	0	0	0	0	0	0	0	0	553
010405	2012	合江县	1	0		1	2020		0	17498						4	6.48	1	2015	671	12	9	1	0	0	2	656	0	0	0	29	475	37	115	3	1	1	0	1	0	0	0	0	0	0	0	0	0	553
010405	2013	合江县	1	0		1	2020		0	19647	32.67					4	6.43	1	2015	695	14	11	1	0	0	2	649	0	0	0	29	475	33	112	17	1	1	1	0	1	0	0	13	15	0	0	0	15
010405	2014	合江县	1	0		1	2020		0	21875	34.33					4	6.6	1	2015	695	14	11	1	0	0	2	649	0	0	0	29	475	32	113	17	1	1	1	1	0	0	0	13	15	0	0	0	15
010405	2015	合江县	1	0		1	2020		0	22988	35.9938	11.9056	8	20.53	0	4	5.88	1	2015	816	14	11	1	0	0	2	798	0	0	0	29	625	32	112	4	1	1	1	1	0	0	0	0	0	0	0	0	0
010405	2016	合江县	1	0		1	2020		0	25146	37.62	12.4367	8	20.53	0	4	5.41	1	2015	820	16	13	1	0	0	2	800	0	0	0	29	625	31	115	4	1	1	1	1	0	0	0	0	0	0	0	0	0
010405	2017	合江县	1	0		1	2020		0	26832	39.22	13.74	8	20.53	0	4	5.82	1	2015	829	16	12	1	0	0	3	809	0	0	0	29	625	32	123	4	1	1	1	1	0	0	0	0	0	0	0	0	0
010405	2018	合江县	1	0		1	2020		0	28416	41.11	13.3	8	20.53	0	4	6.33	1	2015	819	15	11	1	0	0	3	800	1	0	0	28	600	33	138	4	1	1	1	1	0	0	0	0	0	0	0	0	0
010405	2019	合江县	1	0		1	2020		0	34492	42.79	14.03	8	20.53	0	4	5.94	1	2015	818	15	11	1	0	0	3	799	1	0	0	28	603	6	161	4	1	1	1	1	0	0	0	0	0	0	0	0	0
010405	2020	合江县	1	1	0	1	2020	110	0	37041	41.84	17.65	8	20.53	24	4	6.71	1	2015	832	14	10	2	0	0	2	814	3	0	0	26	600	5	180	4	1	1	1	1	0	0	0	0	0	0	0	0	0
010405	2021	合江县	1	1	0	1	2020	110	0	40837	43.11	18.9533	8	20.53	1	4	8.36	1	2015	799	15	10	3	0	0	2	779	2	0	0	22	553	5	197	4	1	1	1	1	0	0	0	0	1	0	0	0	0
011602	2009	名山区	0	1		1	2009		0	10713						16	6.3	1	2018	218	2	1	1	0	0	0	213	1	0	0	20	188	0	4	3	1	1	0	1	0	0	0		0	0	0	0	0	155
011602	2010	名山区	0	1		1	2009		0	13211						16	5.8	1	2018	210	2	1	1	0	0	0	205	1	0	0	20	180	0	4	3	1	1	0	1	0	0		0	0	0	0	0	0	205
011602	2011	名山区	0	1		1	2009		0	16640						16	5.22	1	2018	203	2	1	1	0	0	0	198	1	0	0	20	172	0	5	3	1	1	0	1	0	0	0	0	0	0	0	0	0	198
011602	2012	名山区	0	1		1	2009		0	18677						16	4.97	1	2018	203	2	1	1	0	0	0	198	1	0	0	20	172	0	5	3	1	1	0	1	0	0	0	0	0	0	0	0	0	198
011602	2013	名山区	0	1		1	2009		0	19319	33.5					16	5.48362	1	2018	224	2	1	1	0	0	0	198	1	0	0	20	172	0	5	24	1	1	0	0	1	0	0	21	0	0	0	0	0
011602	2014	名山区	0	1		1	2009		0	21090	35.2					16	5.66	1	2018	225	2	1	1	0	0	0	199	1	1	0	20	172	0	5	24	1	1	0	1	0	0	0	21	0	0	0	0	0
011602	2015	名山区	0	1		1	2009		0	23000	36.5264	11.2744	8.71	17.62	0	16	8.77	1	2018	225	2	1	1	0	0	0	199	1	1	0	20	172	0	5	24	1	1	0	1	0	0	0	21	0	0	0	0	0
011602	2016	名山区	0	1		1	2009		0	24906	38	12.1033	8.71	17.62	0	16	5.34	1	2018	205	3	2	1	0	0	0	199	1	1	0	20	172	0	5	3	1	1	0	1	0	0	0	0	0	0	0	0	0
011602	2017	名山区	0	1		1	2009		0	27850	39.8	13.33	8.71	17.62	0	16	5.24	1	2018	205	3	2	1	0	0	0	199	1	1	0	20	172	0	5	3	1	1	0	1	0	0	0	0	0	0	0	0	0
011602	2018	名山区	0	1	0	1	2009	120	0	30240	41.4	13.89	8.71	17.62	0	16	8.01	1	2018	206	3	2	1	0	0	0	200	1	1	0	20	172	0	6	3	1	1	0	1	0	0	0	0	0	0	0	0	0
011602	2019	名山区	0	1	0	1	2009	120	0	36530	43.51	14.59	8.71	17.62	0	16	7.19	1	2018	248	6	5	1	0	0	0	239	1	1	0	20	172	0	45	3	1	1	0	1	0	0	0	0	0	0	0	0	0
011602	2020	名山区	0	1	0	1	2009	120	0	39098	42.92	17.01	8.71	17.62	8	16	6.78	1	2018	237	5	4	1	0	0	0	229	1	0	1	11	172	0	44	3	1	1	0	1	0	0	0	0	0	0	0	0	0
011602	2021	名山区	0	1	0	1	2009	120	0	43681	43.95	18.2367	8.71	17.62	0	16	7.11	1	2018	212	5	3	1	0	0	1	203	1	0	1	11	141	0	49	3	1	1	0	1	0	0	0	0	1	0	0	0	0
012112	2009	喜德县	0	1		1	2009		1	7180						21	5.1	1	2017	213	1	1	0	0	0	0	209	0	0	0	33	176	0	0	3	1	1	0	1	0	0	0		0	0	0	0	0	209
012112	2010	喜德县	0	1		1	2009		1	8443						21	5.91	1	2017	214	1	1	0	0	0	0	210	0	0	0	33	177	0	0	3	1	1	0	1	0	0		0	0	0	0	0	0	211
012112	2011	喜德县	0	1		1	2009		1	10407						21	4.4	1	2017	210	3	3	0	0	0	0	202	1	0	0	24	177	0	0	3	1	1	0	1	0	0	0	0	2	0	0	1	1	204
012112	2012	喜德县	0	1		1	2009		1	10954						21	4.31	1	2017	210	3	3	0	0	0	0	202	1	0	0	24	177	0	0	3	1	1	0	1	0	0	0	0	2	0	0	1	1	43
012112	2013	喜德县	0	1		1	2009		1	11960	22.7108					21	5.86	1	2017	211	3	3	0	0	0	0	202	1	0	0	24	177	0	0	4	1	1	0	0	1	0	0	1	2	0	0	1	1
012112	2014	喜德县	0	1		1	2009		1	11499	23.07					21	6.4	1	2017	212	4	3	0	0	1	0	202	1	0	0	24	177	0	0	4	1	1	0	1	0	0	0	1	2	0	0	1	1
012112	2015	喜德县	0	1		1	2009		1	11393	23.71	7.28333	6.15	7.25	0	21	6.10295	1	2017	212	4	3	0	0	1	0	202	1	0	0	24	177	0	0	4	1	1	0	1	0	0	0	1	2	0	0	1	1
012112	2016	喜德县	0	1		1	2009		1	11685	24.25	7.57	6.15	7.25	0	21	6	1	2017	211	4	3	0	0	1	0	202	1	0	0	24	177	0	0	3	1	1	0	1	0	0	0	0	2	0	0	1	1
012112	2017	喜德县	0	1		1	2009		1	13136	25.35	8.05	6.15	7.25	0	21	6.93	1	2017	210	4	3	0	0	1	0	202	1	0	0	24	177	0	0	3	1	1	0	1	0	0	0	0	1	0	0	1	0
012112	2018	喜德县	0	1	1	1	2009	230	1	12909	26.4	8.24	6.15	7.25	0	21	5.51	1	2017	211	5	4	0	0	1	0	202	1	0	0	24	177	0	0	3	1	1	0	1	0	0	0	0	1	0	0	1	0
012112	2019	喜德县	0	1	1	1	2009	230	1	15791	28.06	8.43	6.15	7.25	0	21	5.43	1	2017	211	5	4	0	0	1	0	202	1	0	0	24	177	0	0	3	1	1	0	1	0	0	0	0	1	0	0	1	0
012112	2020	喜德县	0	1	1	1	2009	230	1	20529	26.03	9.49	6.15	7.25	14	21	4.25	1	2017	210	5	4	0	0	1	0	201	0	0	0	24	177	0	0	3	1	1	0	1	0	0	0	0	1	0	0	1	0
012112	2021	喜德县	0	1	1	1	2009	230	1	21555	27.67	9.97	6.15	7.25	0	21	5	1	2017	205	5	4	0	0	1	0	196	0	0	0	23	173	0	0	3	1	1	0	1	0	0	0	0	1	0	0	1	0
011103	2009	嘉陵区	0	1		1	2009		0	9427						11	5.88	1	2017	848	3	2	0	0	0	1	842	1	16	0	46	699	0	80	3	1	1	0	1	0	0	0		0	0	0	0	0	763
011103	2010	嘉陵区	0	1		1	2009		0	11478						11	6.25	1	2017	845	4	4	0	0	0	0	838	1	17	0	46	699	0	75	3	1	1	0	1	0	0		0	0	0	0	0	0	763
011103	2011	嘉陵区	0	1		1	2009		0	14105						11	5.95	1	2017	862	4	4	0	0	0	0	855	1	18	0	45	693	0	98	3	1	1	0	1	0	0	0	0	0	0	0	0	0	759
011103	2012	嘉陵区	0	1		1	2009		0	16443						11	5.72	1	2017	867	5	5	0	0	0	0	859	1	16	0	45	699	0	98	3	1	1	0	1	0	0	0	0	0	0	0	0	0	763
011103	2013	嘉陵区	0	1		1	2009		0	18153	40.1343					11	5.56	1	2017	865	7	6	0	0	0	1	846	1	16	0	45	686	0	98	12	1	1	0	1	1	0	0	8	0	0	0	0	0
011103	2014	嘉陵区	0	1		1	2009		0	19578	42.1					11	5.81	1	2017	829	7	6	0	0	0	1	810	2	14	0	44	656	0	94	12	1	1	0	1	0	0	1	8	0	0	0	0	0
011103	2015	嘉陵区	0	1		1	2009		0	20515	42.98	14.1767	8.5	18.78	0	11	5.61	1	2017	796	7	6	0	0	0	1	777	2	14	0	43	624	0	94	12	1	1	0	1	0	0	1	8	0	0	0	0	0
011103	2016	嘉陵区	0	1		1	2009		0	22217	43.79	14.57	8.5	18.78	0	11	5.31	1	2017	776	7	6	0	0	0	1	765	2	14	0	43	612	0	94	4	1	1	0	1	0	0	1	0	0	0	0	0	0
011103	2017	嘉陵区	0	1	1	1	2009	70	0	24868	45.4122	16.1	8.5	18.78	0	11	5.28	1	2017	750	8	5	0	2	0	1	739	3	14	0	42	586	0	94	3	1	1	0	1	0	0	0	0	0	0	0	0	0
011103	2018	嘉陵区	0	1	1	1	2009	70	0	27095	46.43	14.93	8.5	18.78	0	11	5.3	1	2017	734	10	6	0	1	0	2	721	3	14	0	42	564	0	98	3	1	1	0	1	0	0	0	0	0	0	0	0	0
011103	2019	嘉陵区	0	1	1	1	2009	70	0	32733	48.13	15.75	8.5	18.78	0	11	5.31	1	2017	730	10	6	0	1	0	2	717	3	14	0	42	563	0	95	3	1	1	0	1	0	0	0	0	0	0	0	0	0
011103	2020	嘉陵区	0	1	1	1	2009	70	0	39819	48.93	20.69	8.5	18.78	39	11	6.98	1	2017	566	9	6	0	1	0	1	554	4	14	0	42	419	0	75	3	1	1	0	1	0	0	0	0	0	0	0	0	0
011103	2021	嘉陵区	0	1	1	1	2009	70	0	42866	49.72	22.22	8.5	18.78	1	11	4.66	1	2017	569	10	5	0	1	0	3	556	4	15	0	41	421	0	75	3	1	1	0	1	0	0	0	0	0	0	0	0	0
011910	2009	壤塘县	0	1		1	2009		1	9459						19	4.19	1	2017	77	1	1	0	0	0	0	73	0	0	0	12	60	0	1	3	1	1	0	1	0	0	0		0	0	0	0	0	15
011910	2010	壤塘县	0	1		1	2009		1	10185						19	3.99	1	2017	78	2	1	0	0	1	0	73	0	0	0	12	60	0	1	3	1	1	0	1	0	0		0	0	0	0	0	0	75
011910	2011	壤塘县	0	1		1	2009		1	11846						19	3.74	1	2017	78	2	1	0	0	1	0	73	0	0	0	12	60	0	1	3	1	1	0	1	0	0	0	0	0	0	0	0	0	76
011910	2012	壤塘县	0	1		1	2009		1	14098						19	3.46	1	2017	78	2	1	0	0	1	0	73	0	0	0	12	60	0	1	3	1	1	0	1	0	0	0	0	0	0	0	0	0	76
011910	2013	壤塘县	0	1		1	2009		1	15690	18.75					19	3.43	1	2017	79	2	1	0	0	1	0	73	0	0	0	12	60	0	1	4	1	1	0	0	1	0	0	1	0	0	0	0	0
011910	2014	壤塘县	0	1		1	2009		1	16697	19.85					19	4.64	1	2017	79	2	1	0	0	1	0	73	0	0	0	12	60	0	1	4	1	1	0	1	0	0	0	1	0	0	0	0	0
011910	2015	壤塘县	0	1		1	2009		1	17643	21.05	7.95444	6.09	7.34	0	19	4.47	1	2017	79	2	1	0	0	1	0	73	0	0	0	12	60	0	1	4	1	1	0	1	0	0	0	1	0	0	0	0	0
011910	2016	壤塘县	0	1		1	2009		1	18358	22.56	8.74333	6.09	7.34	0	19	3.65	1	2017	78	2	1	0	0	1	0	73	0	0	0	12	60	0	1	3	1	1	0	1	0	0	0	0	0	0	0	0	0
011910	2017	壤塘县	0	1	1	1	2009	25	1	19657	23.78	9.26	6.09	7.34	0	19	3.46	1	2017	79	2	1	0	0	1	0	74	1	0	0	12	60	0	1	3	1	1	0	1	0	0	0	0	0	0	0	0	0
011910	2018	壤塘县	0	1	1	1	2009	25	1	22389	25	10.93	6.09	7.34	0	19	4.16	1	2017	79	2	1	0	0	1	0	74	1	0	0	12	60	0	1	3	1	1	0	1	0	0	0	0	0	0	0	0	0
011910	2019	壤塘县	0	1	1	1	2009	25	1	28709	26.61	11.11	6.09	7.34	0	19	4.09	1	2017	79	2	1	0	0	1	0	74	1	0	0	12	60	0	1	3	1	1	0	1	0	0	0	0	0	0	0	0	0
011910	2020	壤塘县	0	1	1	1	2009	25	1	30020	25.81	10.81	6.09	7.34	1	19	4.37	1	2017	77	2	1	0	0	1	0	73	1	0	0	12	60	0	0	2	1	0	0	1	0	0	0	0	0	0	0	0	0
011910	2021	壤塘县	0	1	1	1	2009	25	1	31788	26.36	11.3267	6.09	7.34	0	19	3.66	1	2017	77	2	1	0	0	1	0	73	1	0	0	12	60	0	0	2	1	0	0	1	0	0	0	0	0	0	0	0	0
010203	2009	大安区	0	1		1	2009		0	24161						2	6.71	1	2017	265	7	6	1	0	0	0	254	3	1	0	12	150	0	88	4	1	1	0	2	0	0	0		0	0	0	0	0	80
010203	2010	大安区	0	1		1	2009		0	29205						2	7.69	1	2017	266	7	6	1	0	0	0	255	4	1	0	12	150	0	88	4	1	1	0	2	0	0		0	0	0	0	0	0	172
010203	2011	大安区	0	1		1	2009		0	35182						2	4.92	1	2017	266	7	6	1	0	0	0	255	4	1	0	12	150	0	88	4	1	1	0	2	0	0	0	0	0	0	0	0	0	173
010203	2012	大安区	0	1		1	2009		0	40380						2	6.74	1	2017	264	6	5	1	0	0	0	254	4	1	0	12	149	0	88	4	1	1	0	2	0	0	0	0	0	0	0	0	0	171
010203	2013	大安区	0	1		1	2009		0	45495	47.5819					2	6.49	1	2017	263	6	4	1	0	0	1	240	4	1	0	12	149	0	74	17	1	1	0	0	2	0	0	13	0	0	0	0	0
010203	2014	大安区	0	1		1	2009		0	48463	48.57					2	6.92	1	2017	264	8	5	1	0	0	2	239	4	1	0	12	149	0	73	17	1	1	0	2	0	0	0	13	0	0	0	0	0
010203	2015	大安区	0	1		1	2009		0	51584	49.62	13.8144	8.25	22.12	0	2	9.31	1	2017	255	11	7	1	1	0	2	227	4	1	0	12	149	0	61	17	1	1	0	2	0	0	0	13	0	0	0	0	0
010203	2016	大安区	0	1		1	2009		0	55421	50.54	14.4633	8.25	22.12	0	2	7.16	1	2017	241	10	7	1	0	0	2	227	4	1	0	12	149	0	61	4	1	1	0	2	0	0	0	0	0	0	0	0	0
010203	2017	大安区	0	1	0	1	2009	100	0	52445	50.82	16.17	8.25	22.12	0	2	6.72	1	2017	241	10	6	1	0	0	3	227	3	2	0	12	149	0	61	4	1	1	0	2	0	0	0	0	0	0	0	0	0
010203	2018	大安区	0	1	0	1	2009	100	0	52434	52.57	15.49	8.25	22.12	0	2	7.23	1	2017	240	10	6	1	0	0	3	226	4	1	0	12	149	0	60	4	1	1	0	2	0	0	0	0	0	0	0	0	0
010203	2019	大安区	0	1	0	1	2009	100	0	39734	53.22	16.41	8.25	22.12	0	2	6.94	1	2017	240	10	6	1	0	0	3	226	4	1	0	12	149	0	60	4	1	1	0	2	0	0	0	0	0	0	0	0	0
010203	2020	大安区	0	1	0	1	2009	100	0	56587	53.42	21.29	8.25	22.12	9	2	7.72	1	2017	237	6	4	1	0	0	1	227	4	1	0	12	150	0	60	4	1	1	0	2	0	0	0	0	0	0	0	0	0
010203	2021	大安区	0	1	0	1	2009	100	0	63589	54.18	22.9967	8.25	22.12	1	2	6.48	1	2017	247	7	3	1	0	0	3	236	4	1	0	11	150	0	70	4	1	1	0	2	0	0	0	0	0	0	0	0	0
011505	2009	大竹县	0	0		1	2019		0	13974						15	5.93	1	2018	536	3	2	1	0	0	0	529	1	0	0	50	384	1	93	3	1	1	0	1	0	0	0		1	0	0	0	1	428
011505	2010	大竹县	0	0		1	2019		0	17490						15		1	2018	538	3	2	1	0	0	0	531	1	0	0	50	384	1	95	3	1	1	0	1	0	0		0	1	0	0	0	1	439
011505	2011	大竹县	0	0		1	2019		0	22491						15		1	2018	559	10	6	1	0	0	3	544	1	0	0	50	384	1	108	4	1	1	0	1	0	0	1	0	1	0	0	0	1	447
011505	2012	大竹县	0	0		1	2019		0	24280						15		1	2018	561	10	6	1	0	0	3	546	1	3	0	50	383	1	108	4	1	1	0	1	0	0	1	0	1	0	0	0	1	449
011505	2013	大竹县	0	0		1	2019		0	26400	35.8574					15	5.78	1	2018	588	10	6	1	0	0	3	546	1	3	0	50	383	1	108	31	1	1	0	0	1	0	0	28	1	0	0	0	1
011505	2014	大竹县	0	0		1	2019		0	28642	37.37					15	6.47	1	2018	588	10	6	1	0	0	3	546	1	3	0	50	383	1	108	31	1	1	0	1	0	0	0	28	1	0	0	0	1
011505	2015	大竹县	0	0		1	2019		0	29635	38.72	12.7733	8.47	18.37	0	15	5.98	1	2018	584	10	6	1	0	0	3	542	1	3	0	50	382	2	104	31	1	1	0	1	0	0	0	28	1	0	0	0	1
011505	2016	大竹县	0	0		1	2019		0	31889	40.14	13	8.47	18.37	0	15	5.76	1	2018	556	10	6	1	0	0	3	542	2	3	0	49	382	2	104	3	1	1	0	1	0	0	0	0	1	0	0	0	1
011505	2017	大竹县	0	0		1	2019		0	34905	41.28	14.24	8.47	18.37	0	15	5.88	1	2018	542	9	5	1	0	0	3	530	2	3	0	49	382	1	93	3	1	1	0	1	0	0	0	0	0	0	0	0	0
011505	2018	大竹县	0	0		1	2019		0	37086	42.28	12.96	8.47	18.37	0	15	5.22	1	2018	553	12	9	1	0	0	2	538	2	3	0	49	382	1	101	3	1	1	0	1	0	0	0	0	0	0	0	0	0
011505	2019	大竹县	0	1	0	1	2019	120	0	41578	43.98	13.68	8.47	18.37	0	15	5.86	1	2018	554	13	10	1	0	0	2	538	1	3	0	50	382	1	101	3	1	1	0	1	0	0	0	0	0	0	0	0	0
011505	2020	大竹县	0	1	0	1	2019	120	0	45861	45.6	17.96	8.47	18.37	42	15	6.37	1	2018	572	17	13	1	0	0	3	552	1	3	0	50	382	1	115	3	1	1	0	1	0	0	0	0	0	0	0	0	0
011505	2021	大竹县	0	1	0	1	2019	120	0	50141	46.59	19.2	8.47	18.37	0	15	7.96	1	2018	594	19	14	1	0	0	4	572	1	3	0	50	382	0	136	3	1	1	0	1	0	0	0	0	0	0	0	0	0
010804	2009	大英县	0	1	1	1	2009		0	11816						8	5.98	1	2014	602	5	4	1	0	0	0	594	0	0	0	11	459	0	124	3	1	1	0	1	0	0	0		0	0	0	0	0	749
010804	2010	大英县	0	1	1	1	2009		0	14716						8	6.04	1	2014	607	6	5	1	0	0	0	598	0	0	0	11	463	0	124	3	1	1	0	1	0	0		0	0	0	0	0	0	488
010805	2011	大英县	0	1	1	1	2009		0	18088						8	5.51	1	2014	1157	9	8	1	0	0	0	1145	4	0	0	30	870	1	240	3	1	1	0	1	0	0	0	0	0	0	0	0	0	911
010804	2012	大英县	0	1	1	1	2009		0	20618						8	5.74	1	2014	438	5	4	1	0	0	0	430	0	0	0	11	305	0	114	3	1	1	0	1	0	0	0	0	0	0	0	0	0	322
010804	2013	大英县	0	1	1	1	2009		0	22461	34.67					8	5.51	1	2014	454	8	7	1	0	0	0	430	0	0	0	11	295	0	124	12	1	1	0	0	1	0	0	9	4	0	0	0	4
010804	2014	大英县	0	1	1	1	2009		0	24167	35.32					8	5.35	1	2014	455	8	7	1	0	0	0	431	0	0	0	11	295	0	125	12	1	1	0	1	0	0	0	9	4	0	0	0	4
010804	2015	大英县	0	1	1	1	2009	50	0	26844	36.1	13.3333	8.12	20	0	8	5.42	1	2014	446	10	7	1	1	0	1	432	0	10	0	11	296	0	115	4	1	1	0	1	0	0	0	1	0	0	0	0	0
010804	2016	大英县	0	1	1	1	2009	50	0	29335	37.03	13.65	8.12	20	0	8	4.79	1	2014	616	10	7	1	1	0	1	603	0	10	0	11	465	0	117	3	1	1	0	1	0	0	0	0	0	0	0	0	0
010804	2017	大英县	0	1	1	1	2009	90	0	32907	38.35	15.2	8.12	20	0	8	5.49	1	2014	610	9	7	1	0	0	1	598	0	12	0	11	460	0	115	3	1	1	0	1	0	0	0	0	0	0	0	0	0
010804	2018	大英县	0	1	1	1	2009	90	0	35629	39.85	13.82	8.12	20	0	8	6.34	1	2014	603	9	7	1	0	0	1	591	0	12	0	11	451	0	117	3	1	1	0	1	0	0	0	0	0	0	0	0	0
010804	2019	大英县	0	1	1	1	2009	90	0	36394	41.2	14.6	8.12	20	0	8	4.04	1	2014	595	10	8	1	0	0	1	582	0	11	0	11	438	0	122	3	1	1	0	1	0	0	0	0	0	0	0	0	0
010804	2020	大英县	0	1	1	1	2009	90	0	46711	44.48	19.85	8.12	20	17	8	6.36	1	2014	600	10	8	1	0	0	1	586	0	11	0	11	436	1	127	3	1	1	0	1	0	0	0	0	1	0	0	0	1
010804	2021	大英县	0	1	1	1	2009	90	0	49459	45.51	21.4	8.12	20	0	8	3.4	1	2014	595	10	8	1	0	0	1	581	0	12	0	11	425	1	132	3	1	1	0	1	0	0	0	0	1	0	0	0	1
010114	2009	大邑县	0	1	1	1	2009		0	15346						1	5.74	1	2009	442	9	5	2	0	0	2	429	1	0	0	27	327	0	74	3	1	1	0	1	0	0	0		0	0	0	0	0	17
010114	2010	大邑县	0	1	1	1	2009		0	18437						1	4.83	1	2009	447	10	6	2	0	0	2	433	1	0	0	26	328	6	72	4	1	1	1	1	0	0		0	0	0	0	0	0	368
010115	2011	大邑县	0	1	1	1	2009		0	22675						1	5.03	1	2009	144	2	1	1	0	0	0	139	2	0	0	13	103	0	21	3	1	1	0	1	0	0	0	0	0	0	0	0	0	120
010114	2012	大邑县	0	1	1	1	2009		0	26408						1	6.17	1	2009	448	14	11	1	1	0	1	430	1	0	0	27	323	11	68	4	1	1	1	1	0	0	0	0	0	0	0	0	0	372
010114	2013	大邑县	0	1	1	1	2009		0	29383	41.06					1	5.01	1	2009	459	16	13	2	0	0	1	438	1	0	0	28	337	10	62	5	1	1	1	0	1	0	0	1	0	0	0	0	0
010114	2014	大邑县	0	1	1	1	2009		0	32703	42.56					1	5.23	1	2009	459	17	14	2	0	0	1	437	1	0	0	28	337	8	63	5	1	1	1	1	0	0	0	1	0	0	0	0	0
010114	2015	大邑县	0	1	1	1	2009	200	0	36181	45.09	11.4044	8.82	19.39	0	1	6.07641	1	2009	454	16	13	3	0	0	0	433	1	0	0	28	335	8	61	5	1	1	1	1	0	0	0	1	0	0	0	0	0
010114	2016	大邑县	0	1	1	1	2009	200	0	40155	45.49	12.4733	8.82	19.39	0	1	6.54	1	2009	455	17	14	3	0	0	0	433	1	0	0	28	332	8	64	5	1	1	1	1	0	0	0	1	0	0	0	0	0
010114	2017	大邑县	0	1	1	1	2009	200	0	45212	46.19	12.76	8.82	19.39	0	1	6.17	1	2009	428	17	14	3	0	0	0	407	1	0	0	28	304	7	67	4	1	1	1	1	0	0	0	0	0	0	0	0	0
010114	2018	大邑县	0	1	1	1	2009	200	0	50895	46.78	15.26	8.82	19.39	0	1	5.96	1	2009	428	17	14	3	0	0	0	408	1	0	0	25	304	3	75	3	1	1	0	1	0	0	0	0	0	0	0	0	0
010114	2019	大邑县	0	1	1	1	2009	200	0	55690	48.45	15.68	8.82	19.39	0	1	6.15	1	2009	436	18	15	3	0	0	0	415	1	0	0	25	295	3	91	3	1	1	0	1	0	0	0	0	0	0	0	0	0
010114	2020	大邑县	0	1	1	1	2009	200	0	58382	50.25	13.62	8.82	19.39	456	1	4.55	1	2009	443	18	14	3	0	0	1	422	2	0	0	24	287	3	106	3	1	1	0	1	0	0	0	0	0	0	0	0	0
010114	2021	大邑县	0	1	1	1	2009	200	0	61691	50.58	13.9067	8.82	19.39	457	1	4	1	2009	465	18	14	3	0	0	1	444	6	0	0	20	281	5	132	2	1	0	0	1	0	0	0	0	1	0	0	0	0
011606	2009	天全县	0	1		1	2009		0	16979						16	6.3	1	2018	69	2	1	1	0	0	0	63	0	0	0	15	33	0	15	4	1	1	1	1	0	0	0		0	0	0	0	0	23
011606	2010	天全县	0	1		1	2009		0	20965						16	5.8	1	2018	63	2	1	1	0	0	0	57	0	0	0	15	33	0	9	4	1	1	1	1	0	0		0	0	0	0	0	0	48
011606	2011	天全县	0	1		1	2009		0	24617						16	5.22	1	2018	154	5	4	1	0	0	0	145	0	0	0	15	123	0	7	4	1	1	1	1	0	0	0	0	0	0	0	0	0	145
011606	2012	天全县	0	1		1	2009		0	27603						16	4.97	1	2018	154	5	4	1	0	0	0	145	0	0	0	15	123	0	7	4	1	1	1	1	0	0	0	0	0	0	0	0	0	145
011606	2013	天全县	0	1		1	2009		0	28229	35.3					16	5.48362	1	2018	170	5	4	1	0	0	0	145	0	0	0	15	123	0	7	20	1	1	1	0	1	0	0	16	0	0	0	0	0
011606	2014	天全县	0	1		1	2009		0	32017	36.7					16	5.66	1	2018	170	5	4	1	0	0	0	145	0	0	0	15	123	0	7	20	1	1	1	1	0	0	0	16	0	0	0	0	0
011606	2015	天全县	0	1		1	2009		0	35004	37.9006	11.2744	8.61	18.04	0	16	8.77	1	2018	171	6	5	1	0	0	0	145	0	0	0	15	123	0	7	20	1	1	1	1	0	0	0	16	0	0	0	0	0
011606	2016	天全县	0	1		1	2009		0	38868	39.3	12.1033	8.61	18.04	0	16	5.34	1	2018	155	6	5	1	0	0	0	145	0	0	0	15	123	0	7	4	1	1	1	1	0	0	0	0	0	0	0	0	0
011606	2017	天全县	0	1		1	2009		0	42817	40.5	13.33	8.61	18.04	0	16	5.24	1	2018	150	6	5	1	0	0	0	140	0	0	0	15	123	0	2	4	1	1	1	1	0	0	0	0	0	0	0	0	0
011606	2018	天全县	0	1	0	1	2009	120	0	45823	42	13.89	8.61	18.04	0	16	8.01	1	2018	154	6	5	1	0	0	0	144	0	0	0	15	123	0	6	4	1	1	1	1	0	0	0	0	0	0	0	0	0
011606	2019	天全县	0	1	0	1	2009	120	0	47537	43.5	14.59	8.61	18.04	0	16	7.19	1	2018	176	6	5	1	0	0	0	166	0	1	0	15	122	0	28	4	1	1	1	1	0	0	0	0	0	0	0	0	0
011606	2020	天全县	0	1	0	1	2009	120	0	53158	47.27	17.01	8.61	18.04	8	16	6.78	1	2018	173	5	4	1	0	0	0	165	0	1	0	15	122	0	27	3	1	1	0	1	0	0	0	0	0	0	0	0	0
011606	2021	天全县	0	1	0	1	2009	120	0	60038	48.27	18.2367	8.61	18.04	0	16	7.11	1	2018	124	5	4	1	0	0	0	116	0	0	0	10	73	0	33	3	1	1	0		0	0	0	0	0	0	0	0	0
011007	2009	夹江县	0	1		1	2009		0	16782						10	5.85	1	2009	211	9	4	1	0	0	4	198	1	1	0	21	151	0	24	4	1	1	1	1	0	0	0		0	0	0	0	0	35
011007	2010	夹江县	0	1		1	2009		0	20695						10	6.72	1	2009	229	9	4	1	0	0	4	216	1	1	0	21	158	0	35	4	1	1	1	1	0	0		0	0	0	0	0	0	189
011007	2011	夹江县	0	1		1	2009		0	26114						10	6.58	1	2009	226	9	4	1	0	0	4	213	1	1	0	21	155	0	35	4	1	1	1	1	0	0	0	0	0	0	0	0	0	188
011007	2012	夹江县	0	1		1	2009		0	29540						10	6.32	1	2009	225	9	4	1	0	0	4	212	1	1	0	21	154	0	35	4	1	1	1	1	0	0	0	0	0	0	0	0	0	187
011007	2013	夹江县	0	1		1	2009		0	32511	35.7121					10	6.39	1	2009	256	9	4	1	0	0	4	220	1	1	0	21	156	0	41	27	1	1	1	0	1	0	0	23	0	0	0	0	0
011007	2014	夹江县	0	1		1	2009		0	35217	37.203					10	6.65	1	2009	257	11	4	1	0	0	6	219	1	0	0	21	155	0	42	27	1	1	1	1	0	0	0	23	0	0	0	0	0
011007	2015	夹江县	0	1		1	2009		0	37777	38.7136	13.2656	8.54	21.37	0	10	6.49241	1	2009	267	11	4	1	0	0	6	233	1	1	0	21	168	0	42	23	1	1	1	1	0	0	0	19	0	0	0	0	0
011007	2016	夹江县	0	1	0	1	2009	160	0	41192	40.27	14.0967	8.54	21.37	0	10	6.83	1	2009	268	11	4	1	0	0	6	253	1	1	0	21	185	0	45	4	1	1	1	1	0	0	0	0	0	0	0	0	0
011007	2017	夹江县	0	1	0	1	2009	160	0	44175	41.74	15.37	8.54	21.37	0	10	6.95404	1	2009	287	11	4	1	0	0	6	272	1	1	0	21	200	0	49	4	1	1	1	1	0	0	0	0	0	0	0	0	0
011007	2018	夹江县	0	1	0	1	2009	160	0	47350	43.51	15.84	8.54	21.37	0	10	7.47	1	2009	303	10	2	1	0	0	7	290	1	1	0	21	210	2	55	3	1	1	0	1	0	0	0	0	0	0	0	0	0
011007	2019	夹江县	0	1	0	1	2009	160	0	61542	45.1	16.59	8.54	21.37	0	10	6.73	1	2009	309	8	2	1	0	0	5	298	1	1	0	21	210	2	63	3	1	1	0	1	0	0	0	0	0	0	0	0	0
011007	2020	夹江县	0	1	0	1	2009	160	0	69924	47.06	19.19	8.54	21.37	3	10	7.74	1	2009	298	8	4	1	0	0	3	287	1	1	0	7	210	2	66	3	1	1	0	1	0	0	0	0	0	0	0	0	0
011007	2021	夹江县	0	1	0	1	2009	160	0	77522	47.68	20.4633	8.54	21.37	0	10	6.88	1	2009	307	7	3	1	0	0	3	297	1	0	0	7	209	2	78	3	1	1	0	1	0	0	0	0	0	0	0	0	0
010903	2009	威远县	0	1	0	1	2009		0	20024						9	6.57985	1	2018	524	13	12	1	0	0	0	508	2	0	0	20	320	0	166	4	1	1	0	1	1	0	0		0	0	0	0	0	411
010903	2010	威远县	0	1	0	1	2009		0	26171						9	7.14	1	2018	538	13	12	1	0	0	0	522	2	0	0	20	320	0	180	3	1	1	0	1	0	0		0	0	0	0	0	0	351
010903	2011	威远县	0	1	0	1	2009		0	34349						9	5.32	1	2018	970	5	3	1	0	0	1	961	4	0	0	33	782	0	142	4	1	1	0	1	1	0	0	0	0	0	0	0	0	830
010903	2012	威远县	0	1	0	1	2009		0	39350						9	5.13884	1	2018	544	15	14	1	0	0	0	526	1	0	0	19	323	0	183	3	1	1	0	1	0	0	0	0	0	0	0	0	0	362
010903	2013	威远县	0	1	0	1	2009		0	44943	43.6318					9	4.95	1	2018	565	15	14	1	0	0	0	526	1	0	0	19	323	0	183	24	1	1	0	0	1	0	0	21	0	0	0	0	0
010903	2014	威远县	0	1	0	1	2009		0	49528	44.7					9	6.18	1	2018	567	18	16	1	0	0	1	525	1	0	0	19	323	0	182	24	1	1	0	1	0	0	0	21	0	0	0	0	0
010903	2015	威远县	0	1	0	1	2009	80	0	49443	46.181	11.9878	8.32	21.45	0	9	6.54	1	2018	535	18	16	1	0	0	1	493	1	0	0	19	323	0	150	24	1	1	0	1	0	0	0	21	0	0	0	0	0
010903	2016	威远县	0	1	0	1	2009	80	0	53409	47.26	12.6833	8.32	21.45	0	9	6.99	1	2018	512	17	15	1	0	0	1	491	1	0	0	19	323	0	148	4	1	1	0	1	0	0	0	1	0	0	0	0	0
010903	2017	威远县	0	1	0	1	2009	80	0	56305	48.83	14.52	8.32	21.45	0	9	9.85	1	2018	489	17	15	1	0	0	1	468	1	0	0	19	323	0	125	4	1	1	0	1	0	0	0	1	0	0	0	0	0
010903	2018	威远县	0	1	0	1	2009	150	0	59641	50.4	14	8.32	21.45	0	9	8.92	1	2018	494	19	16	1	1	0	1	472	1	0	0	19	323	0	129	3	1	1	0	1	0	0	0	0	0	0	0	0	0
010903	2019	威远县	0	1	0	1	2009	160	0	59554	51.73	14.77	8.32	21.45	0	9	13.09	1	2018	492	18	15	1	1	0	1	471	1	0	0	19	323	0	128	3	1	1	0	1	0	0	0	0	0	0	0	0	0
010903	2020	威远县	0	1	0	1	2009	170	0	64750	50.83	20.03	8.32	21.45	22	9	7.85	1	2018	499	18	15	1	1	0	1	478	1	0	0	19	321	0	137	3	1	1	0	1	0	0	0	0	0	0	0	0	0
010903	2021	威远县	0	1	0	1	2009	170	0	75483	51.83	21.8667	8.32	21.45	0	9	6.02	1	2018	747	18	15	1	1	0	1	726	1	0	0	14	572	0	139	3	1	1	0	1	0	0	0	0	0	0	0	0	0
012107	2009	宁南县	0	1		1	2009		1	12253						21	5.1	1	2017	151	2	1	1	0	0	0	146	0	0	0	25	108	0	13	3	1	1	0	1	0	0	0		0	0	0	0	0	28
012107	2010	宁南县	0	1		1	2009		1	15311						21	5.91	1	2017	151	2	1	1	0	0	0	146	0	0	0	25	108	0	13	3	1	1	0	1	0	0		0	0	0	0	0	0	28
012107	2011	宁南县	0	1		1	2009		1	19693						21	4.4	1	2017	152	2	1	1	0	0	0	147	1	0	0	25	108	0	13	3	1	1	0	1	0	0	0	0	0	0	0	0	0	30
012107	2012	宁南县	0	1		1	2009		1	22387						21	4.31	1	2017	171	2	1	1	0	0	0	166	1	0	0	25	127	0	13	3	1	1	0	1	0	0	0	0	0	0	0	0	0	222
012107	2013	宁南县	0	1		1	2009		1	25482	28.4181					21	5.86	1	2017	175	2	1	1	0	0	0	166	1	0	0	25	127	0	13	7	1	1	0	0	1	0	0	4	0	0	0	0	0
012107	2014	宁南县	0	1		1	2009		1	27479	30.12					21	6.4	1	2017	209	2	1	1	0	0	0	200	1	0	0	25	161	0	13	7	1	1	0	1	0	0	0	4	0	0	0	0	0
012107	2015	宁南县	0	1		1	2009		1	27168	31.32	7.28333	7.47	11.3	0	21	6.10295	1	2017	207	4	3	1	0	0	0	200	1	0	0	25	161	0	13	3	1	1	0	1	0	0	0	0	0	0	0	0	0
012107	2016	宁南县	0	1		1	2009		1	28825	31.97	7.57	7.47	11.3	0	21	6	1	2017	196	4	3	1	0	0	0	189	1	0	0	24	153	0	11	3	1	1	0	1	0	0	0	0	0	0	0	0	0
012107	2017	宁南县	0	1		1	2009		1	30531	33.25	8.05	7.47	11.3	0	21	6.93	1	2017	191	4	3	1	0	0	0	184	1	0	0	24	149	0	10	3	1	1	0	1	0	0	0	0	0	0	0	0	0
012107	2018	宁南县	0	1	1	1	2009	230	1	32381	34.22	8.24	7.47	11.3	0	21	5.51	1	2017	191	4	3	1	0	0	0	184	1	0	0	24	149	0	10	3	1	1	0	1	0	0	0	0	0	0	0	0	0
012107	2019	宁南县	0	1	1	1	2009	230	1	33556	35.64	8.43	7.47	11.3	0	21	5.43	1	2017	205	3	2	1	0	0	0	196	1	0	0	24	154	0	17	3	1	1	0	1	0	0	0	0	3	0	0	0	3
012107	2020	宁南县	0	1	1	1	2009	230	1	36496	38.66	9.49	7.47	11.3	14	21	4.25	1	2017	200	4	3	1	0	0	0	190	1	0	0	24	149	0	16	3	1	1	0	1	0	0	0	0	3	0	0	0	3
012107	2021	宁南县	0	1	1	1	2009	230	1	40763	40.76	9.97	7.47	11.3	0	21	5	1	2017	164	3	2	1	0	0	0	155	1	0	0	13	131	0	10	3	1	1	0	1	0	0	0	0	3	0	0	0	3
010802	2009	安居区	1	1	1	1	2009		0	6996						8	5.98	1	2014	828	2	2	0	0	0	0	823	0	2	0	21	747	0	53	3	1	1	0	1	0	0	0		0	0	0	0	0	769
010802	2010	安居区	1	1	1	1	2009		0	8834						8	6.04	1	2014	828	2	2	0	0	0	0	823	0	2	0	21	747	0	53	3	1	1	0	1	0	0		0	0	0	0	0	0	768
010802	2011	安居区	1	1	1	1	2009		0	11610						8	5.51	1	2014	816	5	4	0	1	0	0	808	0	0	0	21	742	0	45	3	1	1	0	1	0	0	0	0	0	0	0	0	0	762
010802	2012	安居区	1	1	1	1	2009		0	13299						8	5.74	1	2014	816	8	6	0	1	0	1	805	0	0	0	21	739	0	45	3	1	1	0	1	0	0	0	0	0	0	0	0	0	762
010802	2013	安居区	1	1	1	1	2009		0	14017	22.6468					8	5.51	1	2014	817	10	7	1	1	0	1	803	0	0	0	21	738	0	44	4	1	1	0	0	1	0	0	1	0	0	0	0	0
010802	2014	安居区	1	1	1	1	2009		0	15525	24.19					8	5.35	1	2014	803	10	7	1	1	0	1	789	0	0	0	21	727	0	41	4	1	1	0	1	0	0	0	1	0	0	0	0	0
010802	2015	安居区	1	1	1	1	2009	50	0	17847	25.8	13.3333	7.55	23.66	0	8	5.42	1	2014	794	12	7	1	1	0	3	778	1	0	0	21	726	0	30	4	1	1	0	1	0	0	0	1	0	0	0	0	0
010802	2016	安居区	1	1	1	1	2009	50	0	20192	27.51	13.65	7.55	23.66	0	8	4.79	1	2014	788	12	7	1	1	0	3	773	1	0	0	21	721	0	30	3	1	1	0	1	0	0	0	0	0	0	0	0	0
010802	2017	安居区	1	1	1	1	2009	90	0	23020	29.9	15.2	7.55	23.66	0	8	5.49	1	2014	788	12	7	1	1	0	3	773	1	0	0	21	721	0	30	3	1	1	0	1	0	0	0	0	0	0	0	0	0
010802	2018	安居区	1	1	1	1	2009	90	0	26062	32.1	13.82	7.55	23.66	0	8	6.34	1	2014	783	11	7	0	1	0	3	769	1	0	0	21	717	0	30	3	1	1	0	1	0	0	0	0	0	0	0	0	0
010802	2019	安居区	1	1	1	1	2009	90	0	29355	34.32	14.6	7.55	23.66	0	8	4.04	1	2014	749	11	7	1	0	0	3	735	1	0	0	21	683	0	30	3	1	1	0	1	0	0	0	0	0	0	0	0	0
010802	2020	安居区	1	1	1	1	2009	90	0	45952	32.15	19.85	7.55	23.66	17	8	6.36	1	2014	774	11	9	0	0	0	2	759	2	0	0	21	683	0	53	3	1	1	0	1	0	0	0	0	1	0	0	0	1
010802	2021	安居区	1	1	1	1	2009	90	0	49278	33.17	21.4	7.55	23.66	0	8	3.4	1	2014	752	8	6	1	0	0	1	740	2	0	0	21	664	0	53	3	1	1	0	1	0	0	0	0	1	0	0	0	1
011802	2009	安岳县	1	1		1	2019		0	9057						18		1	2017	1611	4	2	1	0	0	1	1604	0	0	0	70	1360	0	174	3	1	1	0	1	0	0	0		0	0	0	0	0	1003
011802	2010	安岳县	1	1		1	2019		0	11814						18		1	2017	1679	4	2	1	0	0	1	1672	1	0	0	69	1446	0	156	3	1	1	0	1	0	0		0	0	0	0	0	0	1628
011802	2011	安岳县	1	1		1	2019		0	16247						18		1	2017	1610	4	2	1	0	0	1	1603	1	0	0	69	1389	0	144	3	1	1	0	1	0	0	0	0	0	0	0	0	0	1566
011802	2012	安岳县	1	1		1	2019		0	19192						18		1	2017	983	7	6	1	0	0	0	973	3	0	0	25	863	2	80	3	1	1	0	1	0	0	0	0	0	0	0	0	0	908
011802	2013	安岳县	1	1		1	2019		0	21523	30.1265					18		1	2017	1585	9	6	1	0	0	2	1502	1	0	0	69	1294	0	138	4	1	1	0	0	1	0	0	1	70	0	0	0	70
011802	2014	安岳县	1	1		1	2019		0	23587	30.94					18		1	2017	1588	10	6	1	0	0	3	1504	1	0	0	69	1295	0	139	4	1	1	0	1	0	0	0	1	70	0	0	0	70
011802	2015	安岳县	1	1		1	2019		0	25072	32.39	15.7611	7.76	24	0	18		1	2017	1555	11	7	1	0	0	3	1468	1	0	0	69	1260	0	138	4	1	1	0	1	0	0	0	1	72	0	0	0	72
011802	2016	安岳县	1	1		1	2019		0	27055	33.72	15.5933	7.76	24	0	18		1	2017	1466	11	7	1	0	0	3	1452	1	0	0	69	1246	0	136	3	1	1	0	1	0	0	0	0	0	0	0	0	0
011802	2017	安岳县	1	0		1	2019		0	29124	34.94	17.35	7.76	24	0	18	5.95	1	2017	1453	11	7	1	0	0	3	1439	1	0	0	69	1237	0	132	3	1	1	0	1	0	0	0	0	0	0	0	0	0
011802	2018	安岳县	1	0		1	2019		0	31094	36.33	14.22	7.76	24	0	18	6.18	1	2017	1451	13	7	1	0	0	5	1435	1	0	0	69	1236	0	129	3	1	1	0	1	0	0	0	0	0	0	0	0	0
011802	2019	安岳县	1	1	0	1	2019	200	0	23209	37.6274	15.09	7.76	24	0	18	5.64	1	2017	1485	15	9	1	0	0	5	1467	1	0	0	69	1257	0	140	3	1	1	0	1	0	0	0	0	0	0	0	0	0
011802	2020	安岳县	1	1	0	1	2019	200	0	27635	30.69	22.62	7.76	24	4	18	8.22	1	2017	1448	16	8	1	0	0	7	1427	1	0	0	69	1220	0	137	5	1	1	1	1	0	1	0	0	0	0	0	0	0
011802	2021	安岳县	1	1	0	1	2019	200	0	30440	31.52	24.3767	7.76	24	1	18	6.15	1	2017	1434	16	8	1	0	0	7	1413	1	0	1	68	1209	1	133	5	1	1	1	1	0	1	0	0	0	0	0	0	0
010603	2009	安州区	0	1		1	2009		0	11305						6	6.12	1	2018	377	5	4	1	0	0	0	367	0	0	0	18	303	0	46	5	1	1	0	1	0	1	1		1	0	0	0	1	154
010603	2010	安州区	0	1		1	2009		0	14306						6	7.47	1	2018	377	5	4	1	0	0	0	367	0	0	0	18	303	0	46	4	1	1	1	1	0	0		0	1	0	0	0	1	295
010604	2011	安州区	0	1		1	2009		0	19511						6	6.25	1	2018	1034	6	3	1	0	0	2	1023	1	2	0	62	916	0	42	4	1	1	0	1	0	0	0	0	1	0	0	0	1	987
010603	2012	安州区	0	1		1	2009		0	22225						6	6.58	1	2018	1052	14	11	1	0	0	2	1033	1	3	0	62	925	0	42	4	1	1	0	1	0	0	0	1	1	0	0	0	1	1005
010603	2013	安州区	0	1		1	2009		0	24339	41.46					6	6.37	1	2018	317	5	4	1	0	0	0	301	0	0	0	18	239	0	44	10	1	1	1	0	1	0	0	6	1	0	0	0	1
010603	2014	安州区	0	1		1	2009		0	26499	43.17					6	6.6	1	2018	318	6	5	1	0	0	0	300	0	0	0	18	239	0	43	11	1	1	1	1	0	0	0	7	1	0	0	0	1
010603	2015	安州区	0	1		1	2009		0	28357	44.9788	13.5878	8.09	19.59	0	6	7.65	1	2018	311	6	5	1	0	0	0	293	0	0	0	18	236	0	39	11	1	1	1	1	0	0	0	7	1	0	0	0	1
010603	2016	安州区	0	1	1	1	2009	120	0	30463	46.48	13.9733	8.09	19.59	0	6	6.43	1	2018	308	6	5	1	0	0	0	290	0	0	0	18	235	0	37	11	1	1	1	1	0	0	0	7	1	0	0	0	1
010603	2017	安州区	0	1	1	1	2009	120	0	33973	48.33	15.07	8.09	19.59	0	6	6.58	1	2018	317	8	7	1	0	0	0	305	0	0	0	18	235	0	52	4	1	1	1	1	0	0	0	0	0	0	0	0	0
010603	2018	安州区	0	1	1	1	2009	120	0	37382	50.52	14.39	8.09	19.59	0	6	8.11	1	2018	317	8	7	1	0	0	0	305	0	0	0	18	237	0	50	4	1	1	0	1	0	1	0	0	0	0	0	0	0
010603	2019	安州区	0	1	1	1	2009	120	0	47150	52.52	15.13	8.09	19.59	0	6	6.49	1	2018	317	8	7	1	0	0	0	305	0	0	0	18	237	0	50	4	1	1	0	1	0	1	0	0	0	0	0	0	0
010603	2020	安州区	0	1	1	1	2009	120	0	52596	44.22	18.36	8.09	19.59	22	6	6.67	1	2018	322	8	7	1	0	0	0	310	0	0	0	18	237	0	55	4	1	1	0	1	0	1	0	0	0	0	0	0	0
010603	2021	安州区	0	1	1	1	2009	120	0	57741	44.61	19.4567	8.09	19.59	1	6	7.51	1	2018	323	9	7	1	0	0	1	310	0	0	0	18	237	0	55	4	1	1	0	1	0	1	0	0	0	0	0	0	0
011608	2009	宝兴县	0	1		1	2009		0	21239						16	6.3	1	2018	61	2	1	1	0	0	0	56	0	0	0	9	33	0	14	3	1	1	0	1	0	0	0		0	0	0	0	0	48
011608	2010	宝兴县	0	1		1	2009		0	25833						16	5.8	1	2018	59	2	1	1	0	0	0	54	0	0	0	9	33	0	12	3	1	1	0	1	0	0		0	0	0	0	0	0	46
011608	2011	宝兴县	0	1		1	2009		0	31488						16	5.22	1	2018	69	2	1	1	0	0	0	64	0	0	0	9	46	0	9	3	1	1	0	1	0	0	0	0	0	0	0	0	0	58
011608	2012	宝兴县	0	1		1	2009		0	35126						16	4.97	1	2018	69	2	1	1	0	0	0	64	0	0	0	9	46	0	9	3	1	1	0	1	0	0	0	0	0	0	0	0	0	58
011608	2013	宝兴县	0	1		1	2009		0	35565	38.1					16	5.48362	1	2018	79	2	1	1	0	0	0	64	0	0	0	9	46	0	9	13	1	1	0	0	1	0	0	10	0	0	0	0	0
011608	2014	宝兴县	0	1		1	2009		0	40461	39.5					16	5.66	1	2018	80	2	1	1	0	0	0	65	0	0	0	9	46	0	10	13	1	1	0	1	0	0	0	10	0	0	0	0	0
011608	2015	宝兴县	0	1		1	2009		0	44858	40.8483	11.2744	8.54	17.21	0	16	8.77	1	2018	70	2	1	1	0	0	0	65	0	0	0	9	46	0	10	3	1	1	0	1	0	0	0	0	0	0	0	0	0
011608	2016	宝兴县	0	1		1	2009		0	49396	42.2	12.1033	8.54	17.21	0	16	5.34	1	2018	68	2	1	1	0	0	0	63	0	0	0	9	46	1	7	3	1	1	0	1	0	0	0	0	0	0	0	0	0
011608	2017	宝兴县	0	1		1	2009		0	57104	43.4	13.33	8.54	17.21	0	16	5.24	1	2018	68	2	1	1	0	0	0	63	0	0	0	9	45	1	8	3	1	1	0	1	0	0	0	0	0	0	0	0	0
011608	2018	宝兴县	0	1	0	1	2009	120	0	61096	44.7	13.89	8.54	17.21	0	16	8.01	1	2018	65	2	1	1	0	0	0	60	0	0	0	9	44	0	7	3	1	1	0	1	0	0	0	0	0	0	0	0	0
011608	2019	宝兴县	0	1	0	1	2009	120	0	57870	46.74	14.59	8.54	17.21	0	16	7.19	1	2018	69	2	1	1	0	0	0	64	0	0	0	9	46	0	9	3	1	1	0	1	0	0	0	0	0	0	0	0	0
011608	2020	宝兴县	0	1	0	1	2009	120	0	70471	43.46	17.01	8.54	17.21	8	16	6.78	1	2018	69	2	1	1	0	0	0	64	0	0	0	9	46	0	9	3	1	1	0	1	0	0	0	0	0	0	0	0	0
011608	2021	宝兴县	0	1	0	1	2009	120	0	80339	44.06	18.2367	8.54	17.21	0	16	7.11	1	2018	51	2	1	1	0	0	0	46	0	0	0	7	30	0	9	3	1	1	0	1	0	0	0	0	0	0	0	0	0
011503	2009	宣汉县	0	0		1	2019		0	9853						15	5.93	1	2018	749	4	3	1	0	0	0	742	1	1	0	55	576	3	106	3	1	1	0	1	0	0	0		0	0	0	0	0	446
011503	2010	宣汉县	0	0		1	2019		0	12144						15		1	2018	771	4	3	1	0	0	0	764	1	0	0	55	598	3	107	3	1	1	0	1	0	0		0	0	0	0	0	0	462
011503	2011	宣汉县	0	0		1	2019		0	16255						15		1	2018	766	5	4	1	0	0	0	758	1	0	0	53	594	3	107	3	1	1	0	1	0	0	0	0	0	0	0	0	0	458
011503	2012	宣汉县	0	0		1	2019		0	19627						15		1	2018	851	8	7	1	0	0	0	840	1	0	0	53	682	2	102	3	1	1	0	1	0	0	0	0	0	0	0	0	0	562
011503	2013	宣汉县	0	0		1	2019		0	22879	34.2956					15	5.78	1	2018	907	8	7	1	0	0	0	841	1	0	0	53	683	1	103	58	1	1	0	0	1	0	0	55	0	0	0	0	0
011503	2014	宣汉县	0	0		1	2019		0	24662	35.76					15	6.47	1	2018	913	8	7	1	0	0	0	847	1	0	0	53	689	1	103	58	1	1	0	1	0	0	0	55	0	0	0	0	0
011503	2015	宣汉县	0	0		1	2019		0	21845	36.81	12.7733	8.1	17.78	0	15	5.98	1	2018	912	8	7	1	0	0	0	846	1	0	0	53	689	1	102	58	1	1	0	1	0	0	0	55	0	0	0	0	0
011503	2016	宣汉县	0	0		1	2019		0	23530	38.22	13	8.1	17.78	0	15	5.76	1	2018	865	9	7	1	0	0	1	853	1	0	0	53	697	0	102	3	1	1	0	1	0	0	0	0	0	0	0	0	0
011503	2017	宣汉县	0	0		1	2019		0	25763	39.4	14.24	8.1	17.78	0	15	5.88	1	2018	866	9	7	1	0	0	1	854	1	0	0	53	698	0	102	3	1	1	0	1	0	0	0	0	0	0	0	0	0
011503	2018	宣汉县	0	0		1	2019		0	29181	40.75	12.96	8.1	17.78	0	15	5.22	1	2018	875	14	9	3	0	0	2	858	1	1	0	53	701	0	102	3	1	1	0	1	0	0	0	0	0	0	0	0	0
011503	2019	宣汉县	0	1	0	1	2019	120	0	36177	42.35	13.68	8.1	17.78	0	15	5.86	1	2018	875	23	15	4	0	0	4	849	1	0	0	54	701	0	93	3	1	1	0	1	0	0	0	0	0	0	0	0	0
011503	2020	宣汉县	0	1	0	1	2019	120	0	41797	44.56	17.96	8.1	17.78	42	15	6.37	1	2018	873	27	18	4	0	0	5	843	1	0	0	54	699	0	89	3	1	1	0	1	0	0	0	0	0	0	0	0	0
011503	2021	宣汉县	0	1	0	1	2019	120	0	52544	45.43	19.2	8.1	17.78	0	15	7.96	1	2018	867	27	18	4	0	0	5	837	2	0	0	53	692	0	90	3	1	1	0	1	0	0	0	0	0	0	0	0	0
010206	2009	富顺县	0	1		1	2009		0	12466						2	6.71	1	2017	813	6	5	1	0	0	0	804	1	0	0	26	710	0	67	3	1	1	0	1	0	0	0		0	0	0	0	0	750
010206	2010	富顺县	0	1		1	2009		0	14838						2	7.69	1	2017	810	6	5	1	0	0	0	801	1	0	0	26	722	0	52	3	1	1	0	1	0	0		0	0	0	0	0	0	756
010206	2011	富顺县	0	1		1	2009		0	18033						2	4.92	1	2017	806	10	9	1	0	0	0	793	2	0	0	26	713	0	52	3	1	1	0	1	0	0	0	0	0	0	0	0	0	749
010206	2012	富顺县	0	1		1	2009		0	20652						2	6.74	1	2017	806	10	9	1	0	0	0	793	2	0	0	26	713	0	52	3	1	1	0	1	0	0	0	0	0	0	0	0	0	749
010206	2013	富顺县	0	1		1	2009		0	23235	35.2637					2	6.49	1	2017	794	10	9	1	0	0	0	754	2	0	0	26	673	0	53	30	1	1	0	0	1	0	0	27	0	0	0	0	0
010206	2014	富顺县	0	1		1	2009		0	24928	36.12					2	6.92	1	2017	795	11	9	1	0	0	1	754	2	0	0	26	673	0	53	30	1	1	0	1	0	0	0	27	0	0	0	0	0
010206	2015	富顺县	0	1		1	2009		0	26744	37.2	13.8144	8.02	21	0	2	9.31	1	2017	769	12	10	1	0	0	1	754	2	0	0	26	673	0	53	3	1	1	0	1	0	0	0	0	0	0	0	0	0
010206	2016	富顺县	0	1		1	2009		0	29858	39.01	14.4633	8.02	21	0	2	7.16	1	2017	743	13	10	1	0	0	2	727	2	0	0	26	649	0	50	3	1	1	0	1	0	0	0	0	0	0	0	0	0
010206	2017	富顺县	0	1	0	1	2009	100	0	34191	40.51	16.17	8.02	21	0	2	6.72	1	2017	784	12	9	1	0	0	2	769	2	0	0	26	647	0	94	3	1	1	0	1	0	0	0	0	0	0	0	0	0
010206	2018	富顺县	0	1	0	1	2009	100	0	39087	41.56	15.49	8.02	21	0	2	7.23	1	2017	692	14	10	2	0	0	2	675	2	0	0	26	571	0	76	3	1	1	0	1	0	0	0	0	0	0	0	0	0
010206	2019	富顺县	0	1	0	1	2009	100	0	43249	43.42	16.41	8.02	21	0	2	6.94	1	2017	679	17	12	2	0	0	2	659	2	0	0	26	555	0	76	3	1	1	0	1	0	0	0	0	0	0	0	0	0
010206	2020	富顺县	0	1	0	1	2009	100	0	46649	42.32	21.29	8.02	21	9	2	7.72	1	2017	680	17	12	2	0	0	2	658	3	2	0	17	533	0	103	5	1	1	1	1	0	1	0	0	0	0	0	0	0
010206	2021	富顺县	0	1	0	1	2009	100	0	49550	42.92	22.9967	8.02	21	1	2	6.48	1	2017	677	19	13	2	0	0	3	653	3	2	0	17	527	2	102	5	1	1	1	1	0	1	0	0	0	0	0	0	0
010805	2009	射洪市	0	1	1	1	2009		0	15502						8	5.98	1	2014	1021	6	5	1	0	0	0	1012	0	0	0	30	780	0	202	3	1	1	0	1	0	0	0		0	0	0	0	0	472
010805	2010	射洪市	0	1	1	1	2009		0	18116						8	6.04	1	2014	1042	9	8	1	0	0	0	1030	2	0	0	30	800	1	197	3	1	1	0	1	0	0		0	0	0	0	0	0	836
010804	2011	射洪市	0	1	1	1	2009		0	21419						8	5.51	1	2014	434	6	5	1	0	0	0	425	0	0	0	11	304	0	110	3	1	1	0	1	0	0	0	0	0	0	0	0	0	322
010805	2012	射洪市	0	1	1	1	2009		0	24483						8	5.74	1	2014	1196	11	9	1	0	0	1	1182	4	0	0	30	905	1	242	3	1	1	0	1	0	0	0	0	0	0	0	0	0	955
010805	2013	射洪市	0	1	1	1	2009		0	25925	45.7097					8	5.51	1	2014	1204	11	8	2	0	0	1	1178	4	0	0	30	905	1	238	14	1	1	0	0	1	0	0	11	1	0	0	0	1
010805	2014	射洪市	0	1	1	1	2009		0	28021	46.9					8	5.35	1	2014	1180	11	9	2	0	0	0	1154	4	1	0	31	898	1	219	14	1	1	0	1	0	0	0	11	1	0	0	0	1
010805	2015	射洪市	0	1	1	1	2009	50	0	31440	48.35	13.3333	8.38	20.99	0	8	5.42	1	2014	1177	12	9	2	0	0	1	1162	4	2	0	31	898	1	226	3	1	1	0	1	0	0	0	0	0	0	0	0	0
010805	2016	射洪市	0	1	1	1	2009	50	0	33951	49.27	13.65	8.38	20.99	0	8	4.79	1	2014	1183	12	9	2	0	0	1	1167	4	2	0	31	898	2	230	3	1	1	0	1	0	0	0	0	1	0	0	0	1
010805	2017	射洪市	0	1	1	1	2009	90	0	38987	50.2	15.2	8.38	20.99	0	8	5.49	1	2014	1173	12	9	2	0	0	1	1157	4	2	0	30	887	2	232	3	1	1	0	1	0	0	0	0	1	0	0	0	1
010805	2018	射洪市	0	1	1	1	2009	90	0	42779	51.48	13.82	8.38	20.99	0	8	6.34	1	2014	1142	12	9	2	0	0	1	1126	4	1	0	30	853	2	236	3	1	1	0	1	0	0	0	0	1	0	0	0	1
010805	2019	射洪市	0	1	1	1	2009	90	0	46147	53.31	14.6	8.38	20.99	0	8	4.04	1	2014	1128	12	8	2	0	0	2	1112	4	1	0	30	838	2	237	3	1	1	0	1	0	0	0	0	1	0	0	0	1
010805	2020	射洪市	0	1	1	1	2009	90	0	55954	60.47	19.85	8.38	20.99	17	8	6.36	1	2014	1122	12	8	3	0	0	1	1104	4	1	0	30	827	3	239	3	1	1	0	1	0	0	0	0	3	1	0	0	2
010805	2021	射洪市	0	1	1	1	2009	90	0	67412	61.45	21.4	8.38	20.99	0	8	3.4	1	2014	1088	12	9	3	0	0	0	1069	4	1	0	23	795	4	242	3	1	1	0	1	0	0	0	0	4	1	0	0	1
011908	2009	小金县	0	1		1	2009		1	7151						19	4.19	1	2017	148	2	1	1	0	0	0	143	0	0	0	21	118	0	4	3	1	1	0	1	0	0	0		0	0	0	0	0	19
011908	2010	小金县	0	1		1	2009		1	8065						19	3.99	1	2017	148	2	1	1	0	0	0	143	0	0	0	21	118	0	4	3	1	1	0	1	0	0		0	0	0	0	0	0	143
011909	2011	小金县	0	1		1	2009		1	9930						19	3.74	1	2017	148	2	1	0	0	1	0	143	0	0	0	17	124	0	2	3	1	1	0	1	0	0	0	0	0	0	0	0	0	144
011908	2012	小金县	0	1		1	2009		1	11738						19	3.46	1	2017	148	2	1	0	0	1	0	143	0	0	0	17	124	0	2	3	1	1	0	1	0	0	0	0	0	0	0	0	0	144
011908	2013	小金县	0	1		1	2009		1	13289	32.0153					19	3.43	1	2017	150	2	1	1	0	0	0	144	0	0	0	21	119	0	4	4	1	1	0	0	1	0	0	1	0	0	0	0	0
011908	2014	小金县	0	1		1	2009		1	15194	33.19					19	4.64	1	2017	150	2	1	1	0	0	0	144	0	0	0	21	119	0	4	4	1	1	0	1	0	0	0	1	0	0	0	0	0
011908	2015	小金县	0	1		1	2009		1	16302	34.56	7.95444	7.97	13.17	0	19	4.47	1	2017	149	2	1	0	0	1	0	144	0	0	0	21	119	0	4	3	1	1	0	1	0	0	0	0	0	0	0	0	0
011908	2016	小金县	0	1		1	2009		1	18112	35.63	8.74333	7.97	13.17	0	19	3.65	1	2017	151	2	1	0	0	1	0	146	0	0	0	21	121	0	4	3	1	1	0	1	0	0	0	0	0	0	0	0	0
011908	2017	小金县	0	1	1	1	2009	25	1	19321	36.89	9.26	7.97	13.17	0	19	3.46	1	2017	151	2	1	1	0	0	0	146	0	0	0	21	121	0	4	3	1	1	0	1	0	0	0	0	0	0	0	0	0
011908	2018	小金县	0	1	1	1	2009	25	1	20400	37.21	10.93	7.97	13.17	0	19	4.16	1	2017	149	2	1	1	0	0	0	144	0	0	0	21	119	0	4	3	1	1	0	1	0	0	0	0	0	0	0	0	0
011908	2019	小金县	0	1	1	1	2009	25	1	29762	38.13	11.11	7.97	13.17	0	19	4.09	1	2017	156	2	1	1	0	0	0	151	0	0	0	21	125	0	5	3	1	1	0	1	0	0	0	0	0	0	0	0	0
011908	2020	小金县	0	1	1	1	2009	25	1	36370	38.53	10.81	7.97	13.17	1	19	4.37	1	2017	155	2	1	1	0	0	0	151	0	0	0	21	125	0	5	2	1	0	0	1	0	0	0	0	0	0	0	0	0
011908	2021	小金县	0	1	1	1	2009	25	1	41339	39.01	11.3267	7.97	13.17	0	19	3.66	1	2017	142	2	1	0	0	1	0	138	0	0	0	18	111	0	9	2	1	0	0	1	0	0	0	0	0	0	0	0	0
011310	2009	屏山县	0	0		0			0	6362						13	6.8	1	2018	359	2	1	1	0	0	0	354	0	0	0	16	327	0	11	3	1	1	0	1	0	0	0		0	0	0	0	0	302
011310	2010	屏山县	0	0		0			0	8023						13	7.97	1	2018	355	2	1	1	0	0	0	350	0	0	0	16	326	0	8	3	1	1	0	1	0	0		0	0	0	0	0	0	345
011310	2011	屏山县	0	0		0			0	10684						13	6.57	1	2018	290	2	1	1	0	0	0	285	0	0	0	16	261	0	8	3	1	1	0	1	0	0	0	0	0	0	0	0	0	282
011310	2012	屏山县	0	0		0			0	11871						13	6.62	1	2018	289	2	1	1	0	0	0	284	0	0	0	15	261	0	8	3	1	1	0	1	0	0	0	0	0	0	0	0	0	281
011310	2013	屏山县	0	0		0			0	13450	23.5756					13	6.49	1	2018	321	2	1	1	0	0	0	300	0	0	0	15	278	0	7	19	1	1	0	0	1	0	0	16	0	0	0	0	0
011310	2014	屏山县	0	0		0			0	14800	25.05					13	6.85629	1	2018	312	2	1	1	0	0	0	291	0	0	0	15	273	0	3	19	1	1	0	1	0	0	0	16	0	0	0	0	0
011310	2015	屏山县	0	0		0			0	15680	26.33	11.1744	7.85	15.21	0	13	6.737	1	2018	307	5	4	1	0	0	0	299	0	0	0	15	273	0	11	3	1	1	0	1	0	0	0	0	0	0	0	0	0
011310	2016	屏山县	0	0		0			0	16982	27.63	11.4933	7.85	15.21	0	13	6.28608	1	2018	307	5	4	1	0	0	0	299	0	0	0	15	273	0	11	3	1	1	0	1	0	0	0	0	0	0	0	0	0
011310	2017	屏山县	0	0		0			0	18759	29.02	12.56	7.85	15.21	0	13	6.26195	1	2018	326	5	4	1	0	0	0	318	0	0	0	15	289	0	14	3	1	1	0	1	0	0	0	0	0	0	0	0	0
011310	2018	屏山县	0	0		0			0	20633	30.59	11.73	7.85	15.21	0	13	6.2	1	2018	327	5	4	1	0	0	0	319	0	0	0	15	287	0	17	3	1	1	0	1	0	0	0	0	0	0	0	0	0
011310	2019	屏山县	0	0		0			0	29455	31.91	12.45	7.85	15.21	0	13	5.6	1	2018	301	5	3	1	0	0	1	293	0	0	0	15	260	0	18	3	1	1	0	1	0	0	0	0	0	0	0	0	0
011310	2020	屏山县	0	0		0			0	35377	31.57	15.76	7.85	15.21	12	13	7.31	1	2018	295	5	3	1	0	0	1	287	0	0	0	15	253	0	19	3	1	1	0	1	0	0	0	0	0	0	0	0	0
011310	2021	屏山县	0	0		0			0	41174	32.11	16.8267	7.85	15.21	1	13	6.44	1	2018	214	5	2	1	0	0	2	206	0	0	0	11	174	0	21	3	1	1	0	1	0	0	0	0	0	0	0	0	0
011403	2009	岳池县	0	0		1	2020		0	10256						14	6.5	1	2018	878	6	4	1	0	0	1	869	0	0	0	43	743	1	82	3	1	1	0	1	0	0	0		0	0	0	0	0	784
011403	2010	岳池县	0	0		1	2020		0	12624						14	8.49	1	2018	866	6	4	1	0	0	1	857	1	0	0	43	730	0	83	3	1	1	0	1	0	0		0	0	0	0	0	0	776
011403	2011	岳池县	0	0		1	2020		0	15961						14	5.96	1	2018	972	7	5	1	0	0	1	962	1	0	0	43	830	0	88	3	1	1	0	1	0	0	0	0	0	0	0	0	0	877
011403	2012	岳池县	0	0		1	2020		0	18243						14	6.4	1	2018	972	7	5	1	0	0	1	962	1	0	0	43	830	0	88	3	1	1	0	1	0	0	0	0	0	0	0	0	0	877
011403	2013	岳池县	0	0		1	2020		0	20202	31.3796					14	6.73	1	2018	1014	7	5	1	0	0	1	959	1	0	0	43	830	0	85	46	1	1	0	0	1	0	1	42	2	0	0	0	2
011403	2014	岳池县	0	0		1	2020		0	22097	32.8989					14	6.7	1	2018	1015	7	5	1	0	0	1	960	1	0	0	43	830	0	86	47	1	1	0	1	0	1	0	43	1	0	0	0	1
011403	2015	岳池县	0	0		1	2020		0	24072	34.368	14.6556	7.8	21.89	0	14	6.24	1	2018	982	10	8	1	0	0	1	967	1	0	0	44	828	0	94	4	1	1	0	1	0	1	0	0	1	0	0	0	1
011403	2016	岳池县	0	0		1	2020		0	25819	35.82	14.3567	7.8	21.89	0	14	6.05	1	2018	990	11	9	1	0	0	1	974	1	0	0	44	828	0	101	4	1	1	0	1	0	1	0	0	1	0	0	0	1
011403	2017	岳池县	0	0		1	2020		0	29160	37.0229	15.66	7.8	21.89	0	14	6.03	1	2018	998	15	13	1	0	0	1	979	1	0	0	44	827	0	107	4	1	1	0	1	0	1	0	0	0	0	0	0	0
011403	2018	岳池县	0	0		1	2020		0	31096	38.63	12.75	7.8	21.89	0	14	6.03	1	2018	998	15	13	1	0	0	1	979	1	0	0	44	827	0	107	4	1	1	0	1	0	1	0	0	0	0	0	0	0
011403	2019	岳池县	0	0		1	2020		0	32073	40.07	13.46	7.8	21.89	0	14	5.16	1	2018	979	16	13	1	0	0	2	959	1	0	0	44	825	0	89	4	1	1	0	1	0	1	0	0	0	0	0	0	0
011403	2020	岳池县	0	1	0	1	2020	210	0	35285	39.79	19.57	7.8	21.89	30	14	7.17	1	2018	973	16	13	1	0	0	2	953	5	0	0	40	825	0	83	4	1	1	0	1	0	1	0	0	0	0	0	0	0
011403	2021	岳池县	0	1	0	1	2020	210	0	38598	40.57	20.8733	7.8	21.89	0	14	4.96	1	2018	564	17	13	1	0	0	3	543	2	15	0	25	406	0	95	4	1	1	0	1	0	1	0	0	0	0	0	0	0
011011	2009	峨眉山市	0	1		1	2009		0	23139						10	5.85	1	2009	346	16	14	1	0	0	1	322	1	0	0	17	208	1	95	5	1	1	1	1	0	0	1		3	1	0	0	2	266
011011	2010	峨眉山市	0	1		1	2009		0	27422						10	6.72	1	2009	348	16	14	1	0	0	1	324	1	0	0	17	209	1	96	7	1	1	1	1	0	0		2	1	1	0	0	0	266
011011	2011	峨眉山市	0	1		1	2009		0	33527						10	6.58	1	2009	346	16	14	1	0	0	1	322	1	0	0	17	202	1	101	7	1	1	1	1	0	0	2	1	1	1	0	0	0	261
011011	2012	峨眉山市	0	1		1	2009		0	37256						10	6.32	1	2009	338	18	14	1	0	0	3	313	1	0	0	17	201	0	94	6	1	1	1	1	0	0	1	1	1	1	0	0	0	259
011011	2013	峨眉山市	0	1		1	2009		0	40547	51.3104					10	6.39	1	2009	351	17	13	1	0	0	3	309	1	2	0	17	196	0	93	24	1	1	1	1	1	0	0	19	1	1	0	0	0
011011	2014	峨眉山市	0	1		1	2009		0	43781	52.6659					10	6.65	1	2009	355	18	14	1	0	0	3	312	1	2	0	17	196	1	95	24	1	1	1	1	0	0	1	19	1	1	0	0	0
011011	2015	峨眉山市	0	1		1	2009		0	47285	54.0951	13.2656	9.11	19.17	0	10	6.49241	1	2009	334	18	14	1	0	0	3	310	1	2	0	18	194	2	93	5	1	1	1	1	0	0	1	0	1	1	0	0	0
011011	2016	峨眉山市	0	1	0	1	2009	160	0	53647	55.72	14.0967	9.11	19.17	0	10	6.83	1	2009	320	18	14	1	0	0	3	299	1	2	0	18	192	4	82	3	1	1	0	1	0	0	0	0	0	0	0	0	0
011011	2017	峨眉山市	0	1	0	1	2009	160	0	55784	57.17	15.37	9.11	19.17	0	10	6.95404	1	2009	323	19	15	1	0	0	3	301	2	2	0	18	191	4	84	3	1	1	0	1	0	0	0	0	0	0	0	0	0
011011	2018	峨眉山市	0	1	0	1	2009	160	0	60019	58.65	15.84	9.11	19.17	0	10	7.47	1	2009	331	20	15	1	0	0	3	308	2	1	0	18	188	3	96	3	1	1	0	1	0	0	0	0	0	0	0	0	0
011011	2019	峨眉山市	0	1	0	1	2009	160	0	72027	60.1	16.59	9.11	19.17	0	10	6.73	1	2009	330	20	15	1	0	0	3	307	2	1	0	18	186	2	98	3	1	1	0	1	0	0	0	0	0	0	0	0	0
011011	2020	峨眉山市	0	1	0	1	2009	160	0	83586	60.29	19.19	9.11	19.17	3	10	7.74	1	2009	333	17	12	1	0	0	3	313	2	1	0	18	193	3	96	3	1	1	0	1	0	0	0	0	0	0	0	0	0
011011	2021	峨眉山市	0	1	0	1	2009	160	0	92396	60.82	20.4633	9.11	19.17	0	10	6.88	1	2009	325	15	10	1	0	0	3	307	2	1	0	18	189	2	95	3	1	1	0	1	0	0	0	0	0	0	0	0	0
011009	2009	峨边县	0	1		1	2009		1	13059						10	5.85	1	2009	83	2	1	1	0	0	0	78	0	0	0	18	50	0	10	3	1	1	0	1	0	0	0		0	0	0	0	0	27
011009	2010	峨边县	0	1		1	2009		1	14913						10	6.72	1	2009	82	2	1	1	0	0	0	77	0	0	0	18	50	0	9	3	1	1	0	1	0	0		0	0	0	0	0	0	31
011009	2011	峨边县	0	1		1	2009		1	18475						10	6.58	1	2009	83	2	1	1	0	0	0	78	0	0	0	19	52	2	5	3	1	1	0	1	0	0	0	0	0	0	0	0	0	79
011009	2012	峨边县	0	1		1	2009		1	20682						10	6.32	1	2009	95	2	1	1	0	0	0	90	0	0	0	19	64	2	5	3	1	1	0	1	0	0	0	0	0	0	0	0	0	91
011009	2013	峨边县	0	1		1	2009		1	22072	35.3448					10	6.39	1	2009	110	2	1	1	0	0	0	90	0	0	0	19	64	2	5	18	1	1	0	0	1	0	0	15	0	0	0	0	0
011009	2014	峨边县	0	1		1	2009		1	23929	36.5764					10	6.65	1	2009	109	3	2	1	0	0	0	88	0	0	0	18	66	0	4	18	1	1	0	1	0	0	0	15	0	0	0	0	0
011009	2015	峨边县	0	1		1	2009		1	25943	37.9971	13.2656	7.11	12.95	0	10	6.49241	1	2009	92	3	2	1	0	0	0	86	0	0	0	18	66	0	2	3	1	1	0	1	0	0	0	0	0	0	0	0	0
011009	2016	峨边县	0	1	0	1	2009	160	1	27855	39.45	14.0967	7.11	12.95	0	10	6.83	1	2009	92	3	2	1	0	0	0	86	0	0	0	18	66	0	2	3	1	1	0	1	0	0	0	0	0	0	0	0	0
011009	2017	峨边县	0	1	0	1	2009	160	1	31465	40.81	15.37	7.11	12.95	0	10	6.95404	1	2009	145	3	2	1	0	0	0	139	0	0	0	18	119	0	2	3	1	1	0	1	0	0	0	0	0	0	0	0	0
011009	2018	峨边县	0	1	0	1	2009	160	1	33129	42.17	15.84	7.11	12.95	0	10	7.47	1	2009	147	4	2	1	0	0	1	140	0	0	0	18	120	0	2	3	1	1	0	1	0	0	0	0	0	0	0	0	0
011009	2019	峨边县	0	1	0	1	2009	160	1	37115	43.52	16.59	7.11	12.95	0	10	6.73	1	2009	151	4	2	1	0	0	1	144	0	0	0	18	120	0	6	3	1	1	0	1	0	0	0	0	0	0	0	0	0
011009	2020	峨边县	0	1	0	1	2009	160	1	46798	37.74	19.19	7.11	12.95	3	10	7.74	1	2009	156	4	2	1	0	0	1	149	0	0	0	18	120	0	11	3	1	1	0	1	0	0	0	0	0	0	0	0	0
011009	2021	峨边县	0	1	0	1	2009	160	1	51665	38.84	20.4633	7.11	12.95	0	10	6.88	1	2009	151	3	2	1	0	0	0	145	0	0	0	14	121	0	10	3	1	1	0	1	0	0	0	0	0	0	0	0	0
010119	2009	崇州市	0	1	1	1	2009		0	14475						1	5.74	1	2009	341	10	5	1	0	0	4	328	2	1	0	31	203	0	91	3	1	1	0	1	0	0	0		0	0	0	0	0	230
010119	2010	崇州市	0	1	1	1	2009		0	17331						1	4.83	1	2009	374	15	10	1	0	0	4	356	2	5	0	31	210	2	106	3	1	1	0	1	0	0		0	0	0	0	0	0	264
010119	2011	崇州市	0	1	1	1	2009		0	21274						1	5.03	1	2009	381	17	11	1	0	0	5	361	2	8	0	32	215	2	102	3	1	1	0	1	0	0	0		0	0	0	0	0	275
010119	2012	崇州市	0	1	1	1	2009		0	24695						1	6.17	1	2009	388	17	11	1	0	0	5	368	2	5	0	31	230	3	97	3	1	1	0	1	0	0	0	0	0	0	0	0	0	286
010119	2013	崇州市	0	1	1	1	2009		0	27663	37.92					1	5.01	1	2009	389	17	11	1	0	0	5	368	2	5	0	31	230	3	97	4	1	1	0	0	1	0	0	1	0	0	0	0	0
010119	2014	崇州市	0	1	1	1	2009		0	30616	40.12					1	5.23	1	2009	391	18	13	1	0	0	4	369	2	5	0	31	231	3	97	4	1	1	0	1	0	0	0	1	0	0	0	0	0
010119	2015	崇州市	0	1	1	1	2009	200	0	34045	41.36	11.4044	9.05	17.88	0	1	6.07641	1	2009	392	20	16	1	0	0	3	368	2	4	0	31	231	3	97	4	1	1	0	1	0	0	0	1	0	0	0	0	0
010119	2016	崇州市	0	1	1	1	2009	200	0	38237	42.54	12.4733	9.05	17.88	0	1	6.54	1	2009	391	23	18	1	0	0	4	366	2	4	0	30	231	2	97	2	1	0	0	1	0	0	0	0	0	0	0	0	0
010119	2017	崇州市	0	1	1	1	2009	200	0	45193	44.5	12.76	9.05	17.88	0	1	6.17	1	2009	391	28	20	2	0	0	6	361	2	3	6	24	231	2	93	2	1	0	0	1	0	0	0	0	0	0	0	0	0
010119	2018	崇州市	0	1	1	1	2009	200	0	51134	46.41	15.26	9.05	17.88	0	1	5.96	1	2009	394	29	19	3	1	0	6	363	2	3	0	30	231	3	94	2	1	0	0	1	0	0	0	0	0	0	0	0	0
010119	2019	崇州市	0	1	1	1	2009	200	0	57224	48.05	15.68	9.05	17.88	0	1	6.15	1	2009	507	31	19	3	1	0	7	472	2	6	0	29	230	5	200	3	1	1	0	1	0	0	0	0	1	0	0	0	1
010119	2020	崇州市	0	1	1	1	2009	200	0	55520	53.18	13.62	9.05	17.88	456	1	4.55	1	2009	512	29	16	3	1	0	9	479	6	5	0	25	230	5	208	3	1	1	0	1	0	0	0	0	1	0	0	0	1
010119	2021	崇州市	0	1	1	1	2009	200	0	59729	53.8	13.9067	9.05	17.88	457	1	4	1	2009	446	30	16	3	1	0	10	412	6	4	0	25	150	8	219	3	1	1	0	1	0	0	0	0	1	0	0	0	0
012015	2009	巴塘县	0	1	0	1	2009		1	8887						20		1	2015	117	2	1	0	0	1	0	112	0	0	0	19	88	0	5	3	1	1	0	1	0	0	0		0	0	0	0	0	38
012015	2010	巴塘县	0	1	0	1	2009		1	10878						20	5.05	1	2015	117	2	1	0	0	1	0	112	0	0	0	19	88	0	5	3	1	1	0	1	0	0		0	0	0	0	0	0	114
012015	2011	巴塘县	0	1	0	1	2009		1	14097						20	4.31	1	2015	117	2	1	0	0	1	0	112	0	0	0	19	88	0	5	3	1	1	0	1	0	0	0	0	0	0	0	0	0	115
012015	2012	巴塘县	0	1	0	1	2009		1	16007						20	4.31	1	2015	117	2	1	0	0	1	0	112	0	0	0	19	88	0	5	3	1	1	0	1	0	0	0	0	0	0	0	0	0	115
012015	2013	巴塘县	0	1	0	1	2009		1	18789	25.8					20	4	1	2015	118	2	1	0	0	1	0	112	0	0	0	19	88	0	5	4	1	1	0	0	1	0	0	1	0	0	0	0	0
012015	2014	巴塘县	0	1	0	1	2009		1	21066	27.1					20	4.34	1	2015	118	2	1	0	0	1	0	112	0	0	0	19	88	0	5	4	1	1	0	1	0	0	0	1	0	0	0	0	0
012015	2015	巴塘县	0	1	0	1	2009	100	1	19605	28.51	6.84	6.16	8.24	0	20	4.04	1	2015	118	2	1	0	0	1	0	112	0	0	0	19	88	0	5	4	1	1	0	1	0	0	0	1	0	0	0	0	0
012015	2016	巴塘县	0	1	0	1	2009	100	1	20624	30.52	7.56	6.16	8.24	0	20	3.68	1	2015	117	2	1	0	0	1	0	112	0	0	0	19	88	0	5	3	1	1	0	1	0	0	0	0	0	0	0	0	0
012015	2017	巴塘县	0	1	0	1	2009	100	1	23265	31.8	7.76	6.16	8.24	0	20	3.26	1	2015	117	2	1	0	0	1	0	112	0	0	0	19	88	0	5	3	1	1	0	1	0	0	0	0	0	0	0	0	0
012015	2018	巴塘县	0	1	0	1	2009	100	1	26853	34	9.37	6.16	8.24	0	20	3.4	1	2015	117	2	1	0	0	1	0	112	0	0	0	19	88	0	5	3	1	1	0	1	0	0	0	0	0	0	0	0	0
012015	2019	巴塘县	0	1	0	1	2009	100	1	32447	35.7674	9.72	6.16	8.24	0	20	3.47	1	2015	117	2	1	0	0	1	0	112	0	0	0	19	88	0	5	3	1	1	0	1	0	0	0	0	0	0	0	0	0
012015	2020	巴塘县	0	1	0	1	2009	100	1	35496	27.73	8.36	6.16	8.24	78	20	3.82	1	2015	117	2	1	0	0	1	0	112	0	0	0	19	88	0	5	3	1	1	0	1	0	0	0	0	0	0	0	0	0
012015	2021	巴塘县	0	1	0	1	2009	100	1	37833	28.37	8.56	6.16	8.24	0	20	4.44	1	2015	77	2	1	0	0	1	0	72	0	0	0	17	52	0	3	3	1	1	0	1	0	0	0	0	0	0	0	0	0
011701	2009	巴州区	0	0		1	2020		0	8060						17	5.4	1	2013	1048	4	1	1	0	0	2	1033	1	4	0	90	823	0	115	10	2	2	2	2	0	1	1		1	0	0	0	1	117
011701	2010	巴州区	0	0		1	2020		0	9386						17		1	2013	1079	4	1	1	0	0	2	1064	8	0	0	87	823	0	146	10	2	2	2	2	0	1		0	1	0	0	0	1	113
011701	2011	巴州区	0	0		1	2020		0	11242						17	5.45	1	2013	1079	4	1	1	0	0	2	1064	8	0	0	87	823	0	146	10	2	2	2	2	0	1	0	1	1	0	0	0	1	812
011701	2012	巴州区	0	0		1	2020		0	11891						17	6.6	1	2013	1100	23	1	1	0	0	21	1064	7	0	0	87	824	0	146	11	2	2	2	2	0	1	0	2	2	0	0	1	1	834
011701	2013	巴州区	0	0		1	2020		0	14664	58.8948					17	5.32	1	2013	700	24	2	1	0	0	21	633	7	3	0	39	423	1	160	42	2	2	1	2	2	0	1	32	1	0	0	0	1
011701	2014	巴州区	0	0		1	2020		0	16130	60.05					17	5.56	1	2013	704	23	3	2	0	0	18	638	7	4	0	39	423	1	164	42	2	2	1	2	0	1	2	32	1	0	0	0	1
011701	2015	巴州区	0	0		1	2020		0	17866	60.8	12.7122	9.4	17.74	0	17	5.69	1	2013	673	26	4	2	0	0	20	635	7	4	0	39	423	1	161	11	2	2	1	2	0	1	2	1	1	0	0	0	1
011701	2016	巴州区	0	0		1	2020		0	19379	61.23	13.0167	9.4	17.74	0	17	5.46	1	2013	726	28	5	2	2	0	19	686	8	5	0	39	423	1	210	10	2	2	1	2	0	1	2	0	2	0	0	0	2
011701	2017	巴州区	0	0		1	2020		0	21091	61.5	14.68	9.4	17.74	0	17	5.94	1	2013	702	28	9	2	1	0	16	662	8	4	0	39	423	1	187	10	2	2	1	2	0	1	2	0	2	0	0	0	2
011701	2018	巴州区	0	0		1	2020		0	22604	61.73	13.25	9.4	17.74	0	17	5.72	1	2013	722	30	12	3	0	0	15	679	8	4	0	39	423	2	203	11	2	2	2	2	0	1	2	0	2	0	0	0	2
011701	2019	巴州区	0	0		1	2020		0	28817	62.37	13.93	9.4	17.74	0	17	5.27	1	2013	732	30	11	3	0	0	16	688	8	4	0	39	417	2	218	11	2	2	2	2	0	1	2	0	3	0	0	0	3
011701	2020	巴州区	0	1	1	1	2020	100	0	30863	66.6	19.67	9.4	17.74	24	17	6.29	1	2013	725	30	13	3	0	0	14	681	8	5	0	39	418	2	209	11	2	2	2	2	0	1	2	0	3	0	0	0	3
011701	2021	巴州区	0	1	1	1	2020	100	0	31341	67.04	21.3333	9.4	17.74	0	17	4.56	1	2013	722	30	14	3	0	0	13	677	9	5	0	38	418	2	205	11	2	2	2	2	0	1	2	0	4	0	0	0	2
010901	2009	市中区1	0	1	0	1	2009		0	19767						9	6.57985	1	2018	515	15	9	1	0	0	5	491	6	9	0	15	262	2	197	7	1	1	1	1	1	1	1		2	0	0	0	2	328
010901	2010	市中区1	0	1	0	1	2009		0	24789						9	7.14	1	2018	506	15	9	1	0	0	5	482	6	9	0	15	262	2	188	7	1	1	1	1	1	1		0	2	0	0	0	2	330
010901	2011	市中区1	0	1	0	1	2009		0	31041						9	5.32	1	2018	563	16	9	1	0	0	6	538	7	3	0	14	287	2	225	7	1	1	1	1	1	1	0	1	2	0	0	0	2	346
010901	2012	市中区1	0	1	0	1	2009		0	34922						9	5.13884	1	2018	555	18	10	2	0	0	6	528	7	2	0	14	279	2	224	7	1	1	1	1	1	1	0	1	2	0	0	0	2	336
010901	2013	市中区1	0	1	0	1	2009		0	37442	53.8596					9	4.95	1	2018	572	18	10	2	0	0	6	528	7	2	0	14	279	2	224	23	1	1	1	1	1	1	1	16	3	0	0	0	3
010901	2014	市中区1	0	1	0	1	2009		0	39753	54.64					9	6.18	1	2018	573	20	12	2	0	0	6	527	7	2	0	14	279	2	223	23	1	1	1	1	1	1	1	16	3	0	0	0	3
010901	2015	市中区1	0	1	0	1	2009	80	0	41664	55.56	11.9878	8.76	20.44	0	9	6.54	1	2018	574	20	12	2	0	0	6	528	7	2	0	14	281	2	222	23	1	1	1	1	1	1	1	16	3	0	0	0	3
010901	2016	市中区1	0	1	0	1	2009	80	0	49767	56.33	12.6833	8.76	20.44	0	9	6.99	1	2018	556	20	12	2	0	0	6	527	7	2	0	14	281	2	221	7	1	1	0	1	1	1	0	2	2	0	0	0	2
010901	2017	市中区1	0	1	0	1	2009	80	0	49805	57.1	14.52	8.76	20.44	0	9	9.85	1	2018	531	19	11	3	0	0	5	504	7	1	0	14	279	2	201	6	1	1	0	1	1	1	0	1	2	0	0	0	2
010901	2018	市中区1	0	1	0	1	2009	150	0	51961	58.3	14	8.76	20.44	0	9	8.92	1	2018	522	20	12	3	0	0	5	494	7	1	1	13	278	3	191	5	1	1	0	1	1	1	0	0	3	0	0	0	3
010901	2019	市中区1	0	1	0	1	2009	160	0	50460	59.5	14.77	8.76	20.44	0	9	13.09	1	2018	532	20	12	3	0	0	5	504	7	1	1	13	278	3	201	5	1	1	0	1	1	1	0	0	3	0	0	0	3
010901	2020	市中区1	0	1	0	1	2009	170	0	62900	63.04	20.03	8.76	20.44	22	9	7.85	1	2018	477	20	13	3	0	0	4	450	7	1	1	13	235	2	191	5	1	1	0	1	1	1	0	0	2	0	0	0	2
010901	2021	市中区1	0	1	0	1	2009	170	0	70138	63.79	21.8667	8.76	20.44	0	9	6.02	1	2018	466	19	13	3	0	0	3	440	8	2	0	9	229	4	188	5	1	1	0	1	1	1	0	0	2	0	0	0	2
011001	2009	市中区2	0	1		1	2009		0	21378						10	5.85	1	2009	479	23	11	3	1	0	8	447	6	11	0	26	219	10	175	6	2	2	0	2	0	0	0		0	0	0	0	0	436
011001	2010	市中区2	0	1		1	2009		0	24801						10	6.72	1	2009	480	24	11	3	1	0	9	447	6	11	0	25	219	10	176	9	2	2	1	2	0	1		0	0	0	0	0	0	133
011001	2011	市中区2	0	1		1	2009		0	29143						10	6.58	1	2009	619	7	6	1	0	0	0	606	5	2	1	26	428	0	144	6	2	2	0	2	0	0	0	0	0	0	0	0	0	479
011001	2012	市中区2	0	1		1	2009		0	32827						10	6.32	1	2009	502	25	11	3	1	0	10	468	7	16	0	25	246	8	166	9	2	2	1	2	0	1	0	1	0	0	0	0	0	342
011001	2013	市中区2	0	1		1	2009		0	36078	66.6765					10	6.39	1	2009	542	26	12	3	1	0	10	481	7	17	0	25	253	8	171	35	2	2	1	1	2	0	1	26	0	0	0	0	0
011001	2014	市中区2	0	1		1	2009		0	39207	67.941					10	6.65	1	2009	540	26	12	3	1	0	10	479	7	17	0	25	250	7	173	35	2	2	1	2	0	1	1	26	0	0	0	0	0
011001	2015	市中区2	0	1		1	2009		0	42091	69.2568	13.2656	10.09	16.87	0	10	6.49241	1	2009	520	27	13	4	1	0	9	484	7	17	0	25	250	6	179	9	2	2	1	2	0	1	1	0	0	0	0	0	0
011001	2016	市中区2	0	1	0	1	2009	160	0	45680	70.65	14.0967	10.09	16.87	0	10	6.83	1	2009	525	26	12	4	1	0	9	490	7	17	0	25	250	4	187	9	2	2	1	2	0	1	1	0	0	0	0	0	0
011001	2017	市中区2	0	1	0	1	2009	160	0	47017	71.88	15.37	10.09	16.87	0	10	6.95404	1	2009	549	29	13	4	1	0	11	511	7	16	0	25	247	11	205	9	2	2	1	2	0	1	1	0	0	0	0	0	0
011001	2018	市中区2	0	1	0	1	2009	160	0	50815	73.41	15.84	10.09	16.87	0	10	7.47	1	2009	545	28	11	3	1	0	13	508	7	16	0	25	247	10	203	9	2	2	1	2	0	1	1	0	0	0	0	0	0
011001	2019	市中区2	0	1	0	1	2009	160	0	58282	74.81	16.59	10.09	16.87	0	10	6.73	1	2009	551	31	12	3	1	0	15	511	7	15	0	25	246	11	207	9	2	2	1	2	0	1	1	0	0	0	0	0	0
011001	2020	市中区2	0	1	0	1	2009	160	0	53333	74.52	19.19	10.09	16.87	3	10	7.74	1	2009	568	31	9	5	1	0	16	526	7	15	0	24	231	10	239	10	2	2	2	2	0	1	1	0	1	0	0	0	1
011001	2021	市中区2	0	1	0	1	2009	160	0	57618	75.06	20.4633	10.09	16.87	0	10	6.88	1	2009	612	33	13	5	1	0	14	567	7	15	0	24	231	17	273	10	2	2	2	2	0	1	1	0	2	0	0	0	0
012109	2009	布拖县	0	1		1	2009		1	7559						21	5.1	1	2017	231	1	1	0	0	0	0	227	0	0	0	35	192	0	0	3	1	1	0	1	0	0	0		0	0	0	0	0	61
012109	2010	布拖县	0	1		1	2009		1	9376						21	5.91	1	2017	224	1	1	0	0	0	0	220	0	0	0	30	190	0	0	3	1	1	0	1	0	0		0	0	0	0	0	0	221
012109	2011	布拖县	0	1		1	2009		1	12066						21	4.4	1	2017	224	1	1	0	0	0	0	220	0	0	0	30	190	0	0	3	1	1	0	1	0	0	0	0	0	0	0	0	0	222
012109	2012	布拖县	0	1		1	2009		1	13674						21	4.31	1	2017	224	1	1	0	0	0	0	220	0	0	0	30	190	0	0	3	1	1	0	1	0	0	0	0	0	0	0	0	0	326
012109	2013	布拖县	0	1		1	2009		1	14727	17.4847					21	5.86	1	2017	227	1	1	0	0	0	0	220	0	0	0	30	190	0	0	6	1	1	0	0	1	0	0	3	0	0	0	0	0
012109	2014	布拖县	0	1		1	2009		1	14543	17.84					21	6.4	1	2017	229	3	2	0	0	1	0	220	0	0	0	30	190	0	0	6	1	1	0	1	0	0	0	3	0	0	0	0	0
012109	2015	布拖县	0	1		1	2009		1	13639	18.48	7.28333	5.35	6.16	0	21	6.10295	1	2017	227	3	2	0	0	1	0	220	0	0	0	30	190	0	0	4	1	1	0	1	0	0	0	1	0	0	0	0	0
012109	2016	布拖县	0	1		1	2009		1	14052	19.26	7.57	5.35	6.16	0	21	6	1	2017	226	3	2	0	0	1	0	220	0	0	0	30	190	0	0	3	1	1	0	1	0	0	0	0	0	0	0	0	0
012109	2017	布拖县	0	1		1	2009		1	13239	20.38	8.05	5.35	6.16	0	21	6.93	1	2017	226	3	2	0	0	1	0	220	0	0	0	30	190	0	0	3	1	1	0	1	0	0	0	0	0	0	0	0	0
012109	2018	布拖县	0	1	1	1	2009	230	1	13056	21.69	8.24	5.35	6.16	0	21	5.51	1	2017	226	3	2	0	0	1	0	220	0	0	0	30	190	0	0	3	1	1	0	1	0	0	0	0	0	0	0	0	0
012109	2019	布拖县	0	1	1	1	2009	230	1	17602	22.87	8.43	5.35	6.16	0	21	5.43	1	2017	231	3	2	0	0	1	0	224	0	0	0	30	190	0	4	3	1	1	0	1	0	0	0	0	1	0	0	0	1
012109	2020	布拖县	0	1	1	1	2009	230	1	19088	20.63	9.49	5.35	6.16	14	21	4.25	1	2017	231	3	2	0	0	1	0	224	0	0	0	30	190	0	4	3	1	1	0	1	0	0	0	0	1	0	0	0	1
012109	2021	布拖县	0	1	1	1	2009	230	1	20481	21.93	9.97	5.35	6.16	0	21	5	1	2017	160	3	2	0	0	1	0	153	0	0	0	29	120	0	4	3	1	1	0	1	0	0	0	0	1	0	0	0	1
011705	2009	平昌县	1	0		1	2020		0	7126						17	5.4	1	2013	666	5	3	1	0	0	1	656	6	0	0	60	497	0	93	5	1	1	0	1	1	0	1		0	0	0	0	0	571
011705	2010	平昌县	1	0		1	2020		0	8006						17		1	2013	659	5	3	1	0	0	1	649	6	0	0	60	513	0	70	5	1	1	0	1	1	0		0	0	0	0	0	0	584
011705	2011	平昌县	1	0		1	2020		0	9379						17	5.45	1	2013	683	5	3	1	0	0	1	673	6	0	0	60	537	0	70	5	1	1	0	1	1	0	0	1	0	0	0	0	0	610
011705	2012	平昌县	1	0		1	2020		0	11015						17	6.6	1	2013	4829	46	35	4	1	0	6	4763	12	4	0	190	3991	14	552	17	5	5	0	5	0	1	1	0	3	1	0	0	2	4396
011705	2013	平昌县	1	0		1	2020		0	11742	29.0541					17	5.32	1	2013	721	14	11	1	0	0	2	673	6	0	0	60	537	0	70	34	1	1	0	1	1	1	0	29	0	0	0	0	0
011705	2014	平昌县	1	0		1	2020		0	12882	30.41					17	5.56	1	2013	721	14	11	1	0	0	2	673	6	0	0	60	537	0	70	34	1	1	0	1	1	0	1	29	0	0	0	0	0
011705	2015	平昌县	1	0		1	2020		0	14429	31.96	12.7122	8.56	19.33	0	17	5.69	1	2013	694	15	12	1	0	0	2	673	6	0	0	60	537	0	70	6	1	1	0	1	1	0	1	1	0	0	0	0	0
011705	2016	平昌县	1	0		1	2020		0	15918	33.6	13.0167	8.56	19.33	0	17	5.46	1	2013	695	16	13	1	0	0	2	673	6	0	0	60	537	0	70	5	1	1	0	1	1	0	1	0	1	0	0	0	1
011705	2017	平昌县	1	0		1	2020		0	18080	35.48	14.68	8.56	19.33	0	17	5.94	1	2013	695	15	12	1	0	0	2	674	6	0	0	60	537	0	71	5	1	1	0	1	1	0	1	0	1	0	0	0	1
011705	2018	平昌县	1	0		1	2020		0	19624	37.12	13.25	8.56	19.33	0	17	5.72	1	2013	731	17	13	1	0	0	3	708	6	0	0	60	537	0	105	6	1	1	1	1	1	0	1	0	0	0	0	0	0
011705	2019	平昌县	1	0		1	2020		0	22806	38.62	13.93	8.56	19.33	0	17	5.27	1	2013	755	17	13	1	0	0	3	732	6	0	0	60	537	1	128	6	1	1	1	1	1	0	1	0	0	0	0	0	0
011705	2020	平昌县	1	1	1	1	2020	100	0	27202	39.99	19.67	8.56	19.33	24	17	6.29	1	2013	758	17	13	1	0	0	3	735	6	0	22	38	521	0	148	6	1	1	1	1	1	0	1	0	0	0	0	0	0
011705	2021	平昌县	1	1	1	1	2020	100	0	26526	40.62	21.3333	8.56	19.33	0	17	4.56	1	2013	774	17	13	1	0	0	3	751	6	0	22	38	521	0	164	6	1	1	1	1	1	0	1	0	0	0	0	0	0
010608	2009	平武县	1	1		1	2009		0	9382						6	6.12	1	2018	243	2	1	1	0	0	0	238	0	0	0	25	195	0	18	3	1	1	0	1	0	0	0		0	0	0	0	0	28
010608	2010	平武县	1	1		1	2009		0	11352						6	7.47	1	2018	243	2	1	1	0	0	0	238	0	0	0	25	195	0	18	3	1	1	0	1	0	0		0	0	0	0	0	0	221
010608	2011	平武县	1	1		1	2009		0	14055						6	6.25	1	2018	227	2	1	1	0	0	0	222	0	0	0	25	179	0	18	3	1	1	0	1	0	0	0	0	0	0	0	0	1	206
010608	2012	平武县	1	1		1	2009		0	16381						6	6.58	1	2018	236	3	1	1	0	0	1	222	0	0	0	25	179	0	18	11	1	1	0	1	0	0	7	1	0	0	0	0	0	207
010608	2013	平武县	1	1		1	2009		0	18213	26					6	6.37	1	2018	246	2	1	1	0	0	0	231	0	0	0	25	187	0	19	12	1	1	0	1	1	0	0	8	1	0	0	0	1
010608	2014	平武县	1	1		1	2009		0	19822	27.34					6	6.6	1	2018	283	2	1	1	0	0	0	268	0	0	0	25	223	0	20	12	1	1	0	1	0	0	1	8	1	0	0	0	1
010608	2015	平武县	1	1		1	2009		0	20559	28.6743	13.5878	7.79	19.99	0	6	7.65	1	2018	278	2	1	1	0	0	0	263	0	0	0	25	223	0	15	12	1	1	0	1	0	0	1	8	1	0	0	0	1
010608	2016	平武县	1	1	1	1	2009	120	0	21693	29.97	13.9733	7.79	19.99	0	6	6.43	1	2018	270	2	1	1	0	0	0	263	0	0	0	25	223	0	15	4	1	1	0	1	0	0	1	0	1	0	0	0	1
010608	2017	平武县	1	1	1	1	2009	120	0	24719	31.8	15.07	7.79	19.99	0	6	6.58	1	2018	274	2	1	1	0	0	0	267	0	0	0	25	223	1	18	4	1	1	0	1	0	0	1	0	1	0	0	0	1
010608	2018	平武县	1	1	1	1	2009	120	0	27808	33.24	14.39	7.79	19.99	0	6	8.11	1	2018	279	3	1	1	0	0	1	271	0	0	0	25	223	1	22	4	1	1	0	1	0	0	1	0	1	0	0	0	1
010608	2019	平武县	1	1	1	1	2009	120	0	33951	34.81	15.13	7.79	19.99	0	6	6.49	1	2018	276	3	1	1	0	0	1	267	0	0	0	25	220	1	21	5	1	1	0	1	1	0	1	0	1	0	0	0	1
010608	2020	平武县	1	1	1	1	2009	120	0	44878	28.8	18.36	7.79	19.99	22	6	6.67	1	2018	272	3	1	1	0	0	1	263	0	0	0	25	216	1	21	5	1	1	0	1	1	0	1	0	1	0	0	0	1
010608	2021	平武县	1	1	1	1	2009	120	0	50231	28.83	19.4567	7.79	19.99	1	6	7.51	1	2018	278	3	1	1	0	0	1	270	0	0	0	25	215	1	29	4	1	1	0	1	1	0	0	0	1	0	0	0	1
011401	2009	广安区	1	0		1	2020		0	12503						14	6.5	1	2018	826	9	4	1	0	0	4	808	2	6	0	45	687	0	68	7	2	2	0	2	0	1	0		2	0	0	1	1	59
011401	2010	广安区	1	0		1	2020		0	16557						14	8.49	1	2018	825	9	4	1	0	0	4	807	2	5	0	45	687	0	68	7	2	2	0	2	0	1		0	2	0	0	1	1	735
011401	2011	广安区	1	0		1	2020		0	22449						14	5.96	1	2018	966	9	4	1	0	0	4	948	2	5	0	44	829	0	68	7	2	2	0	2	0	1	0	0	2	0	0	1	1	873
011401	2012	广安区	1	0		1	2020		0	25511						14	6.4	1	2018	961	10	5	1	0	0	4	942	2	4	0	44	824	0	68	7	2	2	0	2	0	1	0	0	2	0	0	1	1	867
011401	2013	广安区	1	0		1	2020		0	19498	41.5837					14	6.73	1	2018	722	12	7	2	0	0	3	685	3	3	0	31	575	0	73	23	2	2	0	0	2	0	1	16	2	0	0	1	1
011401	2014	广安区	1	0		1	2020		0	21413	43.157					14	6.7	1	2018	715	12	7	2	0	0	3	679	3	5	0	31	575	0	65	23	2	2	0	2	0	1	0	16	1	0	0	0	1
011401	2015	广安区	1	0		1	2020		0	23554	44.5524	14.6556	8.88	17.43	0	14	6.24	1	2018	717	14	10	1	0	0	3	679	3	5	0	31	575	0	65	23	2	2	0	2	0	1	0	16	1	0	0	0	1
011401	2016	广安区	1	0		1	2020		0	25229	47.25	14.3567	8.88	17.43	0	14	6.05	1	2018	703	15	11	1	0	0	3	680	5	5	0	31	574	0	65	7	2	2	0	2	0	1	0	0	1	0	0	0	1
011401	2017	广安区	1	0		1	2020		0	29791	49.3541	15.66	8.88	17.43	0	14	6.03	1	2018	693	15	11	1	0	0	3	671	5	4	0	31	566	0	65	7	2	2	0	2	0	1	0	0	0	0	0	0	0
011401	2018	广安区	1	0		1	2020		0	32115	51.12	12.75	8.88	17.43	0	14	6.03	1	2018	698	19	12	1	0	0	6	672	5	4	0	31	567	0	65	7	2	2	0	2	0	1	0	0	0	0	0	0	0
011401	2019	广安区	1	0		1	2020		0	35218	52.81	13.46	8.88	17.43	0	14	5.16	1	2018	701	21	14	1	0	0	6	672	5	4	0	31	567	0	65	8	2	2	0	2	0	1	1	0	0	0	0	0	0
011401	2020	广安区	1	1	0	1	2020	210	0	31489	52.96	19.57	8.88	17.43	30	14	7.17	1	2018	620	22	14	1	0	0	6	590	6	2	0	30	496	0	56	8	2	2	0	2	0	1	1	0	0	0	0	0	0
011401	2021	广安区	1	1	0	1	2020	210	0	33580	53.69	20.8733	8.88	17.43	0	14	4.96	1	2018	578	23	14	1	0	0	7	547	6	2	0	19	461	0	59	8	2	2	0	2	0	1	1	0	0	0	0	0	0
010504	2009	广汉市	1	1		1	2009		0	25634						5	6.84	1	2017	383	14	8	3	0	0	3	366	1	3	0	18	183	1	160	3	1	1	0	1	0	0	0		0	0	0	0	0	225
010504	2010	广汉市	1	1		1	2009		0	30251						5	7.15	1	2017	426	14	8	3	0	0	3	409	1	5	0	18	218	1	166	3	1	1	0	1	0	0		0	0	0	0	0	0	265
010504	2011	广汉市	1	1		1	2009		0	37813						5	7.16135	1	2017	431	13	8	3	0	0	2	415	1	3	0	18	226	1	166	3	1	1	0	1	0	0	0		0	0	0	0	0	271
010504	2012	广汉市	1	1		1	2009		0	42559						5	7.32	1	2017	431	14	9	3	0	0	2	414	1	3	0	18	228	1	163	3	1	1	0	1	0	0	0	0	0	0	0	0	0	273
010504	2013	广汉市	1	1		1	2009		0	46323	47.0905					5	6.79	1	2017	458	15	11	1	0	0	3	423	1	3	0	18	228	1	172	20	1	1	0	0	1	0	0	17	0	0	0	0	0
010504	2014	广汉市	1	1		1	2009		0	51237	49.01					5	7.32007	1	2017	450	15	11	1	0	0	3	415	1	3	0	18	228	1	164	20	1	1	0	1	0	0	0	17	0	0	0	0	0
010504	2015	广汉市	1	1		1	2009		0	54533	50.02	12.8278	9.1	19.17	0	5	7.47	1	2017	439	15	11	1	0	0	3	420	1	3	0	18	228	1	169	4	1	1	0	1	0	0	0	1	0	0	0	0	0
010504	2016	广汉市	1	1		1	2009		0	59877	51.12	13.7833	9.1	19.17	0	5	6.99	1	2017	444	15	11	1	0	0	3	425	2	5	0	18	228	1	171	4	1	1	0	1	0	0	0	1	0	0	0	0	0
010504	2017	广汉市	1	1	0	1	2009	100	0	66849	52.3	15.4	9.1	19.17	0	5	8.88	1	2017	436	14	10	1	0	0	3	418	2	5	0	18	228	1	164	4	1	1	0	1	0	0	0	1	0	0	0	0	0
010504	2018	广汉市	1	1	0	1	2009	100	0	74990	53.77	15.77	9.1	19.17	0	5	7.46	1	2017	441	16	10	1	0	0	5	421	1	5	0	18	228	1	168	4	1	1	0	1	0	0	0	1	0	0	0	0	0
010504	2019	广汉市	1	1	0	1	2009	100	0	72028	55.22	16.65	9.1	19.17	0	5	7.93	1	2017	442	16	9	1	1	0	5	421	1	5	0	18	228	1	168	5	1	1	0	1	0	1	0	1	0	0	0	0	0
010504	2020	广汉市	1	1	0	1	2009	100	0	68634	58.92	20.25	9.1	19.17	18	5	8.39	1	2017	444	16	9	1	0	0	6	423	2	5	0	17	228	1	170	5	1	1	0	1	0	1	0	1	0	0	0	0	0
010504	2021	广汉市	1	1	0	1	2009	100	0	76709	59.9	21.8667	9.1	19.17	0	5	7.23	1	2017	406	18	11	1	0	0	6	383	4	3	0	9	199	2	166	4	1	1	0	1	0	1	0	0	1	0	0	0	1
012001	2009	康定市	0	1	0	1	2009		1	22905						20		1	2015	295	6	4	1	0	1	0	281	1	1	0	22	209	0	48	7	2	2	0	2	0	1	0		1	0	0	1	0	240
012001	2010	康定市	0	1	0	1	2009		1	26250						20	5.05	1	2015	295	6	4	1	0	1	0	281	1	1	0	22	209	0	48	7	2	2	0	2	0	1		0	1	0	0	1	0	250
012001	2011	康定市	0	1	0	1	2009		1	29879						20	4.31	1	2015	295	6	4	1	0	1	0	281	1	1	0	22	209	0	48	7	2	2	0	2	0	1	0	0	1	0	0	1	0	252
012001	2012	康定市	0	1	0	1	2009		1	31096						20	4.31	1	2015	295	6	4	1	0	1	0	281	1	1	0	22	209	0	48	7	2	2	0	2	0	1	0	0	1	0	0	1	0	252
012001	2013	康定市	0	1	0	1	2009		1	36223	49.5489					20	4	1	2015	298	7	5	1	0	1	0	281	1	1	0	22	209	0	48	9	2	2	0	0	2	0	1	2	1	0	0	1	0
012001	2014	康定市	0	1	0	1	2009		1	37765	50.01					20	4.34	1	2015	298	7	5	1	0	1	0	281	1	1	0	22	209	0	48	9	2	2	0	2	0	1	0	2	1	0	0	1	0
012001	2015	康定市	0	1	0	1	2009	100	1	37770	51.42	6.84	8.98	7.97	0	20	4.04	1	2015	298	7	5	1	0	1	0	281	1	1	0	22	209	0	48	9	2	2	0	2	0	1	0	2	1	0	0	1	0
012001	2016	康定市	0	1	0	1	2009	100	1	40924	52.38	7.56	8.98	7.97	0	20	3.68	1	2015	295	7	5	1	0	1	0	280	1	1	0	21	209	0	48	7	2	2	0	2	0	1	0	0	1	0	0	1	0
012001	2017	康定市	0	1	0	1	2009	100	1	51456	54.1	7.76	8.98	7.97	0	20	3.26	1	2015	294	7	5	1	0	1	0	279	1	0	0	21	209	0	48	7	2	2	0	2	0	1	0	0	1	0	0	1	0
012001	2018	康定市	0	1	0	1	2009	100	1	59385	54.09	9.37	8.98	7.97	0	20	3.4	1	2015	301	8	6	1	0	1	0	285	1	0	0	21	233	0	30	7	2	2	0	2	0	1	0	0	1	0	0	1	0
012001	2019	康定市	0	1	0	1	2009	100	1	77953	52.6676	9.72	8.98	7.97	0	20	3.47	1	2015	299	8	6	1	0	1	0	284	1	0	0	21	233	0	29	7	2	2	0	2	0	1	0	0	0	0	0	0	0
012001	2020	康定市	0	1	0	1	2009	100	1	86177	55	8.36	8.98	7.97	78	20	3.82	1	2015	295	10	6	1	0	2	1	278	2	0	0	20	233	0	23	7	2	2	0	2	0	1	0	0	0	0	0	0	0
012001	2021	康定市	0	1	0	1	2009	100	1	93947	55.15	8.56	8.98	7.97	0	20	4.44	1	2015	265	9	5	0	0	3	1	249	2	0	0	15	203	0	29	7	2	2	0	2	0	1	0	0	0	0	0	0	0
011504	2009	开江县	0	0		1	2019		0	11210						15	5.93	1	2018	266	2	1	1	0	0	0	261	0	0	0	20	194	0	47	3	1	1	0	1	0	0	0		0	0	0	0	0	216
011504	2010	开江县	0	0		1	2019		0	13739						15		1	2018	266	2	1	1	0	0	0	261	0	0	0	20	194	0	47	3	1	1	0	1	0	0		0	0	0	0	0	0	215
011504	2011	开江县	0	0		1	2019		0	17441						15		1	2018	267	2	1	1	0	0	0	262	1	0	0	20	194	0	47	3	1	1	0	1	0	0	0	0	0	0	0	0	0	217
011504	2012	开江县	0	0		1	2019		0	20367						15		1	2018	267	2	1	1	0	0	0	262	1	0	0	20	194	3	44	3	1	1	0	1	0	0	0	0	0	0	0	0	0	217
011504	2013	开江县	0	0		1	2019		0	21905	34.1149					15	5.78	1	2018	271	4	2	2	0	0	0	244	1	0	0	20	194	2	27	23	1	1	0	0	1	0	0	20	0	0	0	0	0
011504	2014	开江县	0	0		1	2019		0	23268	35.2					15	6.47	1	2018	271	4	2	2	0	0	0	244	1	0	0	20	194	2	27	23	1	1	0	1	0	0	0	20	0	0	0	0	0
011504	2015	开江县	0	0		1	2019		0	23337	36.5	12.7733	8.03	19.66	0	15	5.98	1	2018	275	6	3	2	0	0	1	246	1	0	0	20	194	2	29	23	1	1	0	1	0	0	0	20	0	0	0	0	0
011504	2016	开江县	0	0		1	2019		0	24867	37.89	13	8.03	19.66	0	15	5.76	1	2018	261	6	3	2	0	0	1	251	1	0	0	20	194	1	35	4	1	1	0	1	0	1	0	0	0	0	0	0	0
011504	2017	开江县	0	0		1	2019		0	27014	39.02	14.24	8.03	19.66	0	15	5.88	1	2018	266	10	6	2	0	0	2	252	1	0	0	20	194	1	36	4	1	1	0	1	0	1	0	0	0	0	0	0	0
011504	2018	开江县	0	0		1	2019		0	28330	40.32	12.96	8.03	19.66	0	15	5.22	1	2018	269	8	4	2	0	0	2	257	1	0	0	20	194	2	40	4	1	1	0	1	0	1	0	0	0	0	0	0	0
011504	2019	开江县	0	1	0	1	2019	120	0	31675	41.92	13.68	8.03	19.66	0	15	5.86	1	2018	268	7	4	2	0	0	1	257	1	0	0	20	194	2	40	4	1	1	0	1	0	1	0	0	0	0	0	0	0
011504	2020	开江县	0	1	0	1	2019	120	0	34769	43.53	17.96	8.03	19.66	42	15	6.37	1	2018	269	9	5	3	0	0	1	256	1	0	0	20	194	1	40	4	1	1	0	1	0	1	0	0	0	0	0	0	0
011504	2021	开江县	0	1	0	1	2019	120	0	38568	44.29	19.2	8.03	19.66	0	15	7.96	1	2018	280	10	5	3	0	0	2	266	1	0	0	20	194	3	48	4	1	1	0	1	0	1	0	0	0	0	0	0	0
011202	2009	彭山区	0	1	1	1	2009		0	20305						12	6.69	1	2016	225	2	1	1	0	0	0	218	0	0	0	19	178	0	21	3	1	1	0	1	0	0	0		0	0	0	0	0	235
011202	2010	彭山区	0	1	1	1	2009		0	22773						12	7.52	1	2016	222	2	1	1	0	0	0	215	1	0	0	18	174	0	22	4	1	1	1	1	0	0		0	1	0	0	1	0	198
011203	2011	彭山区	0	1	1	1	2009		0	28095						12	6.89	1	2016	753	5	1	1	0	0	3	745	3	0	0	60	571	0	111	3	1	1	0	1	0	0	0	0	0	0	0	0	0	244
011202	2012	彭山区	0	1	1	1	2009		0	31158						12	6.89	1	2016	225	2	1	1	0	0	0	218	1	0	0	17	181	1	18	4	1	1	1	1	0	0	0	0	1	0	0	1	0	203
011202	2013	彭山区	0	1	1	1	2009		0	32946	47.8191					12	6.58	1	2016	230	3	1	1	0	0	1	218	1	0	0	17	181	0	19	9	1	1	1	0	1	0	0	5	0	0	0	0	0
011202	2014	彭山区	0	1	1	1	2009		0	36234	49.27					12	7.18	1	2016	244	3	2	1	0	0	0	232	1	0	0	17	181	0	33	9	1	1	1	1	0	0	0	5	0	0	0	0	0
011202	2015	彭山区	0	1	1	1	2009	50	0	39282	50.6	15.3067	9.1	19.03	0	12	7.35	1	2016	248	4	2	1	0	0	1	235	1	0	0	17	179	0	38	9	1	1	1	1	0	0	0	5	0	0	0	0	0
011202	2016	彭山区	0	1	1	1	2009	50	0	42104	52.14	15.38	9.1	19.03	0	12	7.47	1	2016	243	4	2	1	0	0	1	235	1	0	0	17	179	0	38	4	1	1	1	1	0	0	0	0	0	0	0	0	0
011202	2017	彭山区	0	1	1	1	2009	50	0	46697	53.49	16.54	9.1	19.03	0	12	7.41	1	2016	243	11	9	1	0	0	1	228	1	0	0	17	178	0	32	4	1	1	1	1	0	0	0	0	0	0	0	0	0
011202	2018	彭山区	0	1	0	1	2009	100	0	49413	55.04	14.97	9.1	19.03	0	12	7.72	1	2016	239	11	9	1	0	0	1	224	1	1	0	0	13	0	32	4	1	1	1	1	0	0	0	0	0	0	0	0	0
011202	2019	彭山区	0	1	0	1	2009	100	0	54693	56.63	15.6	9.1	19.03	0	12	7.32	1	2016	244	10	8	1	0	0	1	230	1	0	0	13	173	0	43	4	1	1	1	1	0	0	0	0	0	0	0	0	0
011202	2020	彭山区	0	1	0	1	2009	100	0	55860	57.68	20.02	9.1	19.03	8	12	8.17	1	2016	244	10	8	1	0	0	1	231	1	0	1	12	174	0	43	3	1	1	0	1	0	0	0	0	0	0	0	0	0
011202	2021	彭山区	0	1	0	1	2009	100	0	59724	58.68	21.18	9.1	19.03	0	12	7.66	1	2016	261	10	7	1	0	0	2	248	1	0	1	12	174	0	60	3	1	1	0	1	0	0	0	0	0	0	0	0	0
010117	2009	彭州市	0	1	1	1	2009		0	16107						1	5.74	1	2009	442	13	9	1	0	0	3	425	2	0	0	19	319	1	84	4	1	1	1	1	0	0	0		0	0	0	0	0	60
010117	2010	彭州市	0	1	1	1	2009		0	19343						1	4.83	1	2009	447	16	11	1	0	0	4	427	2	0	0	19	320	1	85	4	1	1	1	1	0	0		0	0	0	0	0	0	351
010117	2011	彭州市	0	1	1	1	2009		0	24224						1	5.03	1	2009	497	27	16	6	0	0	5	466	2	0	0	19	357	4	84	4	1	1	1	1	0	0	0	0	0	0	0	0	0	396
010117	2012	彭州市	0	1	1	1	2009		0	27877						1	6.17	1	2009	497	27	16	6	0	0	5	466	2	0	0	19	357	4	84	4	1	1	1	1	0	0	0	0	0	0	0	0	0	396
010117	2013	彭州市	0	1	1	1	2009		0	30736	38.82					1	5.01	1	2009	501	30	17	7	2	0	4	466	2	0	0	19	357	4	84	5	1	1	1	0	1	0	0	1	0	0	0	0	0
010117	2014	彭州市	0	1	1	1	2009		0	39218	40.02					1	5.23	1	2009	486	29	16	7	2	0	4	452	2	0	0	19	356	3	72	5	1	1	1	1	0	0	0	1	0	0	0	0	0
010117	2015	彭州市	0	1	1	1	2009	200	0	43268	41.08	11.4044	8.79	19.48	0	1	6.07641	1	2009	491	29	15	8	2	0	4	457	2	0	0	19	360	3	73	5	1	1	1	1	0	0	0	1	0	0	0	0	0
010117	2016	彭州市	0	1	1	1	2009	200	0	46582	42.58	12.4733	8.79	19.48	0	1	6.54	1	2009	494	30	16	8	2	0	4	461	3	0	0	19	359	3	77	3	1	0	1	1	0	0	0	0	0	0	0	0	0
010117	2017	彭州市	0	1	1	1	2009	200	0	53051	44.58	12.76	8.79	19.48	0	1	6.17	1	2009	510	31	16	9	2	0	4	476	3	0	0	19	360	3	91	3	1	0	1	1	0	0	0	0	0	0	0	0	0
010117	2018	彭州市	0	1	1	1	2009	200	0	52909	47	15.26	8.79	19.48	0	1	5.96	1	2009	530	31	16	9	2	0	4	496	3	0	0	19	356	3	115	3	1	0	1	1	0	0	0	0	0	0	0	0	0
010117	2019	彭州市	0	1	1	1	2009	200	0	67413	48.97	15.68	8.79	19.48	0	1	6.15	1	2009	539	31	16	9	2	0	4	500	3	0	0	19	347	6	125	5	1	0	1	1	1	1	0	0	3	0	0	0	3
010117	2020	彭州市	0	1	1	1	2009	200	0	65131	49.13	13.62	8.79	19.48	456	1	4.55	1	2009	561	33	17	9	2	0	5	521	3	0	0	19	345	7	147	3	1	0	0	1	0	1	0	0	4	0	0	0	4
010117	2021	彭州市	0	1	1	1	2009	200	0	76932	52.44	13.9067	8.79	19.48	457	1	4	1	2009	567	33	17	9	2	0	5	526	8	0	0	9	344	8	157	3	1	0	0	1	0	1	0	0	5	0	0	0	4
012018	2009	得荣县	0	1	0	1	2009		1	9368						20		1	2015	137	2	1	0	0	1	0	132	0	0	0	11	118	0	3	3	1	1	0	1	0	0	0		0	0	0	0	0	125
012018	2010	得荣县	0	1	0	1	2009		1	11110						20	5.05	1	2015	137	2	1	0	0	1	0	132	0	0	0	11	118	0	3	3	1	1	0	1	0	0		0	0	0	0	0	0	132
012018	2011	得荣县	0	1	0	1	2009		1	14057						20	4.31	1	2015	137	2	1	0	0	1	0	132	0	0	0	11	118	0	3	3	1	1	0	1	0	0	0	0	0	0	0	0	0	133
012018	2012	得荣县	0	1	0	1	2009		1	16300						20	4.31	1	2015	137	2	1	0	0	1	0	132	0	0	0	11	118	0	3	3	1	1	0	1	0	0	0	0	0	0	0	0	0	133
012018	2013	得荣县	0	1	0	1	2009		1	19078	18.4906					20	4	1	2015	138	2	1	0	0	1	0	132	0	0	0	11	118	0	3	4	1	1	0	0	1	0	0	1	0	0	0	0	0
012018	2014	得荣县	0	1	0	1	2009		1	21724	19.4					20	4.34	1	2015	138	2	1	0	0	1	0	132	0	0	0	11	118	0	3	4	1	1	0	1	0	0	0	1	0	0	0	0	0
012018	2015	得荣县	0	1	0	1	2009	100	1	23149	20.2	6.84	6.3	9.78	0	20	4.04	1	2015	138	2	1	0	0	1	0	132	0	0	0	11	118	0	3	4	1	1	0	1	0	0	0	1	0	0	0	0	0
012018	2016	得荣县	0	1	0	1	2009	100	1	25277	21.2	7.56	6.3	9.78	0	20	3.68	1	2015	137	2	1	0	0	1	0	132	0	0	0	11	118	0	3	3	1	1	0	1	0	0	0	0	0	0	0	0	0
012018	2017	得荣县	0	1	0	1	2009	100	1	28872	22.42	7.76	6.3	9.78	0	20	3.26	1	2015	139	2	1	0	0	1	0	134	0	0	0	11	120	0	3	3	1	1	0	1	0	0	0	0	0	0	0	0	0
012018	2018	得荣县	0	1	0	1	2009	100	1	32476	24.74	9.37	6.3	9.78	0	20	3.4	1	2015	136	2	1	0	0	1	0	131	0	0	0	11	119	0	1	3	1	1	0	1	0	0	0	0	0	0	0	0	0
012018	2019	得荣县	0	1	0	1	2009	100	1	36665	24.4021	9.72	6.3	9.78	0	20	3.47	1	2015	137	2	1	0	0	1	0	131	0	0	0	11	119	0	1	3	1	1	0	1	0	0	0	0	1	0	0	0	1
012018	2020	得荣县	0	1	0	1	2009	100	1	44123	25.34	8.36	6.3	9.78	78	20	3.82	1	2015	137	2	1	0	0	1	0	131	0	0	0	12	119	0	0	3	1	1	0	1	0	0	0	0	1	0	0	0	1
012018	2021	得荣县	0	1	0	1	2009	100	1	44734	25.91	8.56	6.3	9.78	0	20	4.44	1	2015	116	2	1	0	0	1	0	110	0	0	0	10	100	0	0	3	1	1	0	1	0	0	0	0	1	0	0	0	1
012104	2009	德昌县	1	1		1	2009		1	15202						21	5.1	1	2017	191	2	1	1	0	0	0	186	0	0	0	23	154	0	9	3	1	1	0	1	0	0	0		0	0	0	0	0	181
012104	2010	德昌县	1	1		1	2009		1	17647						21	5.91	1	2017	190	2	1	1	0	0	0	185	0	0	0	23	154	0	8	3	1	1	0	1	0	0		0	0	0	0	0	0	180
012104	2011	德昌县	1	1		1	2009		1	21244						21	4.4	1	2017	190	2	1	1	0	0	0	185	0	0	0	23	154	0	8	3	1	1	0	1	0	0	0	0	0	0	0	0	0	181
012104	2012	德昌县	1	1		1	2009		1	24468						21	4.31	1	2017	193	2	1	1	0	0	0	188	1	0	0	23	156	0	8	3	1	1	0	1	0	0	0	0	0	0	0	0	0	58
012104	2013	德昌县	1	1		1	2009		1	26958	31.3889					21	5.86	1	2017	236	2	1	1	0	0	0	226	1	0	0	22	196	0	7	8	1	1	0	0	1	0	0	5	0	0	0	0	0
012104	2014	德昌县	1	1		1	2009		1	26669	33.74					21	6.4	1	2017	236	2	1	1	0	0	0	226	1	0	0	22	196	0	7	8	1	1	0	1	0	0	0	5	0	0	0	0	0
012104	2015	德昌县	1	1		1	2009		1	28717	35.35	7.28333	7.93	11.55	0	21	6.10295	1	2017	230	2	1	1	0	0	0	225	1	0	0	21	196	0	7	3	1	1	0	1	0	0	0	0	0	0	0	0	0
012104	2016	德昌县	1	1		1	2009		1	30998	35.93	7.57	7.93	11.55	0	21	6	1	2017	229	2	1	1	0	0	0	224	1	0	0	21	195	0	7	3	1	1	0	1	0	0	0	0	0	0	0	0	0
012104	2017	德昌县	1	1		1	2009		1	32165	37.15	8.05	7.93	11.55	0	21	6.93	1	2017	221	2	1	1	0	0	0	216	1	0	0	19	189	0	7	3	1	1	0	1	0	0	0	0	0	0	0	0	0
012104	2018	德昌县	1	1	1	1	2009	230	1	33600	38.22	8.24	7.93	11.55	0	21	5.51	1	2017	221	2	1	1	0	0	0	216	1	0	0	19	189	0	7	3	1	1	0	1	0	0	0	0	0	0	0	0	0
012104	2019	德昌县	1	1	1	1	2009	230	1	33764	39.56	8.43	7.93	11.55	0	21	5.43	1	2017	221	2	1	1	0	0	0	216	1	0	0	19	189	0	7	3	1	1	0	1	0	0	0	0	0	0	0	0	0
012104	2020	德昌县	1	1	1	1	2009	230	1	36831	42.78	9.49	7.93	11.55	14	21	4.25	1	2017	218	2	1	1	0	0	0	213	1	0	2	17	186	0	7	3	1	1	0	1	0	0	0	0	0	0	0	0	0
012104	2021	德昌县	1	1	1	1	2009	230	1	39635	42.98	9.97	7.93	11.55	0	21	5	1	2017	324	11	10	1	0	0	0	309	0	0	0	23	286	0	0	3	1	1	0	1	0	0	0	0	1	0	0	0	1
012010	2009	德格县	0	1	0	1	2009		1	4449						20		1	2015	184	2	1	0	0	1	0	179	0	0	0	25	150	0	4	3	1	1	0	1	0	0	0		0	0	0	0	0	172
012010	2010	德格县	0	1	0	1	2009		1	4785						20	5.05	1	2015	184	2	1	0	0	1	0	179	0	0	0	25	150	0	4	3	1	1	0	1	0	0		0	0	0	0	0	0	179
012010	2011	德格县	0	1	0	1	2009		1	5670						20	4.31	1	2015	184	2	1	0	0	1	0	179	0	0	0	25	1500	0	4	3	1	1	0	1	0	0	0	0	0	0	0	0	0	180
012010	2012	德格县	0	1	0	1	2009		1	6513						20	4.31	1	2015	185	2	1	0	0	1	0	180	0	0	0	26	150	0	4	3	1	1	0	1	0	0	0	0	0	0	0	0	0	181
012010	2013	德格县	0	1	0	1	2009		1	7385	13.0751					20	4	1	2015	186	2	1	0	0	1	0	180	0	0	0	26	150	0	4	4	1	1	0	0	1	0	0	1	0	0	0	0	0
012010	2014	德格县	0	1	0	1	2009		1	8021	15					20	4.34	1	2015	186	2	1	0	0	1	0	180	0	0	0	26	150	0	4	4	1	1	0	1	0	0	0	1	0	0	0	0	0
012010	2015	德格县	0	1	0	1	2009	100	1	8340	16.37	6.84	5.01	7.14	0	20	4.04	1	2015	186	2	1	0	0	1	0	180	0	0	0	26	150	0	4	4	1	1	0	1	0	0	0	1	0	0	0	0	0
012010	2016	德格县	0	1	0	1	2009	100	1	9092	18	7.56	5.01	7.14	0	20	3.68	1	2015	185	2	1	0	0	1	0	180	0	0	0	26	150	0	4	3	1	1	0	1	0	0	0	0	0	0	0	0	0
012010	2017	德格县	0	1	0	1	2009	100	1	9858	21	7.76	5.01	7.14	0	20	3.26	1	2015	181	2	1	0	0	1	0	176	0	0	0	26	150	0	0	3	1	1	0	1	0	0	0	0	0	0	0	0	0
012010	2018	德格县	0	1	0	1	2009	100	1	10674	22.66	9.37	5.01	7.14	0	20	3.4	1	2015	181	2	1	0	0	1	0	176	0	0	0	26	150	0	0	3	1	1	0	1	0	0	0	0	0	0	0	0	0
012010	2019	德格县	0	1	0	1	2009	100	1	16471	25.3798	9.72	5.01	7.14	0	20	3.47	1	2015	181	2	1	0	0	1	0	176	0	0	0	26	150	0	0	3	1	1	0	1	0	0	0	0	0	0	0	0	0
012010	2020	德格县	0	1	0	1	2009	100	1	18606	27.68	8.36	5.01	7.14	78	20	3.82	1	2015	181	2	1	0	0	1	0	176	0	0	0	26	150	0	0	3	1	1	0	1	0	0	0	0	0	0	0	0	0
012010	2021	德格县	0	1	0	1	2009	100	1	19728	28.21	8.56	5.01	7.14	0	20	4.44	1	2015	178	2	1	0	0	1	0	173	0	0	0	23	150	0	0	3	1	1	0	1	0	0	0	0	0	0	0	0	0
011702	2009	恩阳区	0	0		1	2020		0							17	5.4	1	2013								0								0									0
011702	2010	恩阳区	0	0		1	2020		0							17		1	2013
011702	2011	恩阳区	0	0		1	2020		0							17	5.45	1	2013
011702	2012	恩阳区	0	0		1	2020		0							17	6.6	1	2013	672	7	4	1	0	0	2	661	0	0	0	49	524	0	88	3	1	1	0	1	0	0	0	0	1	0	0	1	0	577
011702	2013	恩阳区	0	0		1	2020		0	9155	26.5088					17	5.32	1	2013	518	1	1	0	0	0	0	490	1	0	0	36	437	0	16	27	1	1	0	0	1	0	0	24	0	0	0	0	0
011702	2014	恩阳区	0	0		1	2020		0	10042	27.79					17	5.56	1	2013	519	1	1	0	0	0	0	491	1	1	0	36	437	0	16	27	1	1	0	1	0	0	0	24	0	0	0	0	0
011702	2015	恩阳区	0	0		1	2020		0	11206	29.47	12.7122	8.51	26.47	0	17	5.69	1	2013	496	1	1	0	0	0	0	492	3	1	0	34	438	0	16	3	1	1	0	1	0	0	0	0	0	0	0	0	0
011702	2016	恩阳区	0	0		1	2020		0	12478	31.33	13.0167	8.51	26.47	0	17	5.46	1	2013	504	2	1	1	0	0	0	499	3	1	0	34	438	0	23	3	1	1	0	1	0	0	0	0	0	0	0	0	0
011702	2017	恩阳区	0	0		1	2020		0	13478	33.3	14.68	8.51	26.47	0	17	5.94	1	2013	502	3	2	1	0	0	0	496	3	0	0	34	439	0	20	3	1	1	0	1	0	0	0	0	0	0	0	0	0
011702	2018	恩阳区	0	0		1	2020		0	13920	35.13	13.25	8.51	26.47	0	17	5.72	1	2013	503	4	2	1	0	0	0	496	3	0	0	34	439	0	20	3	1	1	0	1	0	0	0	0	0	0	0	0	0
011702	2019	恩阳区	0	0		1	2020		0	17767	37.04	13.93	8.51	26.47	0	17	5.27	1	2013	510	4	2	1	0	0	0	503	3	0	0	34	443	0	23	3	1	1	0	1	0	0	0	0	0	0	0	0	0
011702	2020	恩阳区	0	1	1	1	2020	100	0	25776	37.39	19.67	8.51	26.47	24	17	6.29	1	2013	509	4	2	2	0	0	0	502	3	0	0	34	443	0	22	3	1	1	0	1	0	0	0	0	0	0	0	0	0
011702	2021	恩阳区	0	1	1	1	2020	100	0	25592	38.28	21.3333	8.51	26.47	0	17	4.56	1	2013	511	5	2	2	0	0	1	503	3	0	0	34	443	0	23	3	1	1	0	1	0	0	0	0	0	0	0	0	0
010105	2009	成华区	0	1	1	1	2009		0	34802						1	5.74	1	2009	476	30	25	2	2	0	1	443	13	3	0	0	0	0	427	3	1	1	0	1	0	0	0		0	0	0	0	0	49
010105	2010	成华区	0	1	1	1	2009		0	42676						1	4.83	1	2009	479	30	25	1	2	0	2	444	14	3	0	0	0	0	427	3	1	1	0	1	0	0		0	2	0	1	0	1	50
010105	2011	成华区	0	1	1	1	2009		0	50733						1	5.03	1	2009	496	29	24	1	2	0	2	462	14	21	0	0	0	0	427	3	1	1	0	1	0	0	0	0	2	0	1	0	1	63
010105	2012	成华区	0	1	1	1	2009		0	59052						1	6.17	1	2009	505	28	23	1	2	0	2	472	14	28	0	0	0	19	411	3	1	1	0	1	0	0	0	0	2	0	1	0	1	76
010105	2013	成华区	0	1	1	1	2009		0	64136	100					1	5.01	1	2009	507	28	24	1	1	0	2	473	14	27	0	0	0	16	416	4	1	1	0	0	1	0	0	1	2	0	1	0	1
010105	2014	成华区	0	1	1	1	2009		0	69045	100					1	5.23	1	2009	503	33	28	1	1	0	3	464	14	25	0	0	0	13	412	4	1	1	0	1	0	0	0	1	2	0	1	0	1
010105	2015	成华区	0	1	1	1	2009	200	0	73472	100	11.4044	11.55	12.48	0	1	6.07641	1	2009	496	36	31	1	0	0	4	454	13	24	0	0	0	12	405	4	1	1	0	1	0	0	0	1	2	0	1	0	1
010105	2016	成华区	0	1	1	1	2009	200	0	80038	100	12.4733	11.55	12.48	0	1	6.54	1	2009	511	40	33	1	0	0	6	465	13	17	0	0	0	10	425	4	1	1	0	1	0	0	0	1	2	0	1	0	1
010105	2017	成华区	0	1	1	1	2009	200	0	89667	100	12.76	11.55	12.48	0	1	6.17	1	2009	543	41	34	1	0	0	6	497	13	16	0	0	0	10	458	3	1	1	0	1	0	0	0	0	2	0	1	0	1
010105	2018	成华区	0	1	1	1	2009	200	0	99855	100	15.26	11.55	12.48	0	1	5.96	1	2009	603	46	35	1	0	0	10	552	13	17	0	0	0	15	507	3	1	1	0	1	0	0	0	0	2	0	1	0	1
010105	2019	成华区	0	1	1	1	2009	200	0	110766	100	15.68	11.55	12.48	0	1	6.15	1	2009	663	48	35	2	0	0	11	609	13	15	0	0	0	38	543	3	1	1	0	1	0	0	0	0	3	1	1	0	1
010105	2020	成华区	0	1	1	1	2009	200	0	81304	100	13.62	11.55	12.48	456	1	4.55	1	2009	688	50	36	1	0	1	11	631	11	14	0	0	0	39	567	3	1	1	0	1	0	0	0	0	4	1	1	0	2
010105	2021	成华区	0	1	1	1	2009	200	0	91635	100	13.9067	11.55	12.48	457	1	4	1	2009	809	50	33	1	1	1	13	751	11	14	0	0	0	62	661	3	1	1	0	1	0	0	0	0	5	1	1	0	1
010112	2009	新津区	1	1	1	1	2009		0	32697						1	5.74	1	2009	196	6	4	1	0	0	1	186	2	0	0	12	134	2	36	3	1	1	0	1	0	0	0		1	0	0	1	0	175
010112	2010	新津区	1	1	1	1	2009		0	39097						1	4.83	1	2009	193	6	4	1	0	0	1	183	2	0	0	12	133	2	34	4	1	1	1	1	0	0		0	0	0	0	0	0	157
010111	2011	新津区	1	1	1	1	2009		0	48295						1	5.03	1	2009	395	16	13	1	0	0	2	376	2	10	0	12	178	14	160	3	1	1	0	1	0	0	0	0	0	0	0	0	0	253
010112	2012	新津区	1	1	1	1	2009		0	56066						1	6.17	1	2009	195	8	6	1	0	0	1	183	2	18	0	11	114	3	35	4	1	1	1	1	0	0	0	0	0	0	0	0	0	157
010112	2013	新津区	1	1	1	1	2009		0	61721	47.19					1	5.01	1	2009	190	8	6	1	0	0	1	177	2	18	0	11	103	3	40	5	1	1	1	0	1	0	0	1	0	0	0	0	0
010112	2014	新津区	1	1	1	1	2009		0	67502	52.66					1	5.23	1	2009	175	8	6	1	0	0	1	162	2	10	0	11	94	3	42	5	1	1	1	1	0	0	0	1	0	0	0	0	0
010112	2015	新津区	1	1	1	1	2009	200	0	73990	53.8388	11.4044	9.48	17.26	0	1	6.07641	1	2009	182	8	6	1	0	0	1	169	2	5	0	11	100	3	48	5	1	1	1	1	0	0	0	1	0	0	0	0	0
010112	2016	新津区	1	1	1	1	2009	200	0	82312	54.8	12.4733	9.48	17.26	0	1	6.54	1	2009	170	8	6	1	0	0	1	157	2	5	0	11	83	1	55	5	1	1	1	1	0	0	0	1	0	0	0	0	0
010112	2017	新津区	1	1	1	1	2009	200	0	94437	57.05	12.76	9.48	17.26	0	1	6.17	1	2009	171	9	6	1	0	0	2	158	2	5	0	11	84	1	55	4	1	1	1	1	0	0	0	0	0	0	0	0	0
010112	2018	新津区	1	1	1	1	2009	200	0	103470	59.03	15.26	9.48	17.26	0	1	5.96	1	2009	175	10	6	1	0	0	3	161	2	4	0	11	83	0	61	4	1	1	1	1	0	0	0	0	0	0	0	0	0
010112	2019	新津区	1	1	1	1	2009	200	0	112192	60.79	15.68	9.48	17.26	0	1	6.15	1	2009	171	10	6	1	0	0	3	157	2	0	0	11	77	1	66	4	1	1	1	1	0	0	0	0	0	0	0	0	0
010112	2020	新津区	1	1	1	1	2009	200	0	110660	70.03	13.62	9.48	17.26	456	1	4.55	1	2009	170	10	6	1	0	0	3	155	2	0	0	11	70	3	69	4	1	1	1	1	0	0	0	0	1	0	0	0	1
010112	2021	新津区	1	1	1	1	2009	200	0	120599	70.74	13.9067	9.48	17.26	457	1	4	1	2009	165	10	6	1	0	0	3	151	2	0	0	7	61	8	71	3	1	0	1	1	0	0	0	0	1	0	0	0	1
010108	2009	新都区	1	1	1	1	2009		0	39092						1	5.74	1	2009	427	19	18	1	0	0	0	403	2	4	0	16	280	0	101	4	1	1	1	1	0	0	0		1	0	0	1	0	83
010108	2010	新都区	1	1	1	1	2009		0	44452						1	4.83	1	2009	406	15	13	1	0	0	1	385	2	4	0	16	280	0	83	4	1	1	1	1	0	0		0	2	1	0	1	0	338
010108	2011	新都区	1	1	1	1	2009		0	50841						1	5.03	1	2009	434	16	14	1	0	0	1	412	3	3	0	12	281	0	113	4	1	1	1	1	0	0	0	0	2	1	0	1	0	320
010108	2012	新都区	1	1	1	1	2009		0	58370						1	6.17	1	2009	427	16	14	1	0	0	1	404	3	3	0	12	281	0	105	5	1	1	1	1	0	0	0	1	2	1	0	1	0	319
010108	2013	新都区	1	1	1	1	2009		0	63631	59.36					1	5.01	1	2009	444	18	15	1	0	0	2	418	3	4	0	12	281	0	118	6	1	1	1	1	1	0	0	1	2	1	0	1	0
010108	2014	新都区	1	1	1	1	2009		0	67403	62.3					1	5.23	1	2009	465	22	18	1	0	0	3	435	4	4	0	11	281	0	135	6	1	1	1	1	0	0	1	1	2	1	0	1	0
010108	2015	新都区	1	1	1	1	2009	200	0	70095	64.32	11.4044	9.95	11.15	0	1	6.07641	1	2009	477	22	18	1	0	0	3	447	3	4	0	11	282	0	147	6	1	1	1	1	0	0	1	1	2	1	0	1	0
010108	2016	新都区	1	1	1	1	2009	200	0	72974	66.3	12.4733	9.95	11.15	0	1	6.54	1	2009	589	26	20	1	0	0	5	557	3	3	0	11	277	0	263	4	1	1	0	1	0	0	1	0	2	0	0	1	1
010108	2017	新都区	1	1	1	1	2009	200	0	80962	68.21	12.76	9.95	11.15	0	1	6.17	1	2009	619	26	20	1	0	0	5	588	3	3	0	11	287	0	284	3	1	1	0	1	0	0	0	0	2	0	0	1	1
010108	2018	新都区	1	1	1	1	2009	200	0	88446	70.86	15.26	9.95	11.15	0	1	5.96	1	2009	659	25	19	1	0	0	5	629	3	4	0	11	287	0	324	3	1	1	0	1	0	0	0	0	2	0	0	1	1
010108	2019	新都区	1	1	1	1	2009	200	0	90439	72.79	15.68	9.95	11.15	0	1	6.15	1	2009	710	25	18	2	0	0	5	680	4	3	0	11	287	9	366	3	1	1	0	1	0	0	0	0	2	0	0	0	2
010108	2020	新都区	1	1	1	1	2009	200	0	57646	79.13	13.62	9.95	11.15	456	1	4.55	1	2009	675	25	19	2	0	0	4	645	4	2	2	9	263	9	356	3	1	1	0	1	0	0	0	0	2	0	0	0	2
010108	2021	新都区	1	1	1	1	2009	200	0	63884	79.51	13.9067	9.95	11.15	457	1	4	1	2009	741	27	22	2	0	0	3	709	4	3	0	11	246	44	401	3	1	1	0	1	0	0	0	0	2	0	0	0	2
012009	2009	新龙县	0	1	0	1	2009		1	7495						20		1	2015	122	2	1	0	0	1	0	117	0	0	0	23	94	0	0	3	1	1	0	1	0	0	0		0	0	0	0	0	26
012009	2010	新龙县	0	1	0	1	2009		1	8015						20	5.05	1	2015	122	2	1	0	0	1	0	117	0	0	0	23	94	0	0	3	1	1	0	1	0	0		0	0	0	0	0	0	119
012009	2011	新龙县	0	1	0	1	2009		1	9553						20	4.31	1	2015	126	2	1	0	0	1	0	121	0	0	0	23	98	0	0	3	1	1	0	1	0	0	0	0	0	0	0	0	0	124
012009	2012	新龙县	0	1	0	1	2009		1	11156						20	4.31	1	2015	126	2	1	0	0	1	0	121	0	0	0	23	98	0	0	3	1	1	0	1	0	0	0	0	0	0	0	0	0	124
012009	2013	新龙县	0	1	0	1	2009		1	13154	12.5					20	4	1	2015	127	2	1	0	0	1	0	121	0	0	0	23	98	0	0	4	1	1	0	0	1	0	0	1	0	0	0	0	0
012009	2014	新龙县	0	1	0	1	2009		1	14813	13.62					20	4.34	1	2015	127	2	1	0	0	1	0	121	0	0	0	23	98	0	0	4	1	1	0	1	0	0	0	1	0	0	0	0	0
012009	2015	新龙县	0	1	0	1	2009	100	1	15454	14.09	6.84	6.05	7.38	0	20	4.04	1	2015	126	2	1	0	0	1	0	120	0	0	0	22	98	0	0	4	1	1	0	1	0	0	0	1	0	0	0	0	0
012009	2016	新龙县	0	1	0	1	2009	100	1	16772	15.4	7.56	6.05	7.38	0	20	3.68	1	2015	124	2	1	0	0	1	0	118	0	0	0	22	96	0	0	4	1	1	0	1	0	0	0	1	0	0	0	0	0
012009	2017	新龙县	0	1	0	1	2009	100	1	18301	15.87	7.76	6.05	7.38	0	20	3.26	1	2015	125	2	1	0	0	1	0	120	0	0	0	22	98	0	0	3	1	1	0	1	0	0	0	0	0	0	0	0	0
012009	2018	新龙县	0	1	0	1	2009	100	1	19730	18	9.37	6.05	7.38	0	20	3.4	1	2015	132	2	1	0	0	1	0	127	0	0	0	22	105	0	0	3	1	1	0	1	0	0	0	0	0	0	0	0	0
012009	2019	新龙县	0	1	0	1	2009	100	1	24313	18.624	9.72	6.05	7.38	0	20	3.47	1	2015	132	2	1	0	0	1	0	127	0	0	0	22	105	0	0	3	1	1	0	1	0	0	0	0	0	0	0	0	0
012009	2020	新龙县	0	1	0	1	2009	100	1	28810	18.6	8.36	6.05	7.38	78	20	3.82	1	2015	132	2	1	0	0	1	0	127	0	0	0	22	105	0	0	3	1	1	0	1	0	0	0	0	0	0	0	0	0
012009	2021	新龙县	0	1	0	1	2009	100	1	31441	18.9	8.56	6.05	7.38	0	20	4.44	1	2015	114	2	1	0	0	1	0	109	0	0	0	17	92	0	0	3	1	1	0	1	0	0	0	0	0	0	0	0	0
010501	2009	旌阳区	0	1		1	2009		0	32333						5	6.84	1	2017	453	24	12	1	1	0	10	418	6	21	0	22	129	24	216	10	2	2	2	1	1	1	1		1	0	0	0	1	245
010501	2010	旌阳区	0	1		1	2009		0	40202						5	7.15	1	2017	500	25	12	1	1	0	11	463	7	18	0	21	177	22	218	11	2	2	2	2	1	1		0	1	0	0	0	1	286
010501	2011	旌阳区	0	1		1	2009		0	47267						5	7.16135	1	2017	428	27	12	1	1	0	13	389	7	5	0	11	122	8	236	11	2	2	2	2	1	1	0	1	1	0	0	0	1	220
010501	2012	旌阳区	0	1		1	2009		0	51725						5	7.32	1	2017	384	26	11	1	1	0	13	346	7	5	0	11	121	8	194	10	2	2	2	1	1	1	0	1	2	0	0	0	2	194
010501	2013	旌阳区	0	1		1	2009		0	55580	64.7035					5	6.79	1	2017	391	26	11	1	1	0	13	348	7	5	0	11	121	8	196	15	2	2	2	1	1	1	1	5	2	0	0	0	2
010501	2014	旌阳区	0	1		1	2009		0	58838	65.7					5	7.32007	1	2017	393	26	10	1	1	0	14	350	7	5	0	11	121	9	197	15	2	2	2	1	1	1	1	5	2	0	0	0	2
010501	2015	旌阳区	0	1		1	2009		0	61177	66.71	12.8278	10.01	16.72	0	5	7.47	1	2017	389	25	9	1	1	0	14	347	7	5	0	11	112	8	204	15	2	2	2	1	1	1	1	5	2	0	0	0	2
010501	2016	旌阳区	0	1		1	2009		0	66901	67.69	13.7833	10.01	16.72	0	5	6.99	1	2017	408	26	9	1	1	0	15	372	6	4	0	18	112	11	221	8	2	2	1	1	1	1	0	0	2	0	0	0	2
010501	2017	旌阳区	0	1	0	1	2009	100	0	74474	68.97	15.4	10.01	16.72	0	5	8.88	1	2017	435	30	12	2	1	0	15	394	6	4	0	19	112	13	240	9	2	2	1	1	1	1	1	0	2	0	0	0	2
010501	2018	旌阳区	0	1	0	1	2009	100	0	83282	70.23	15.77	10.01	16.72	0	5	7.46	1	2017	426	29	11	3	1	0	14	386	6	1	0	19	110	13	237	9	2	2	1	1	1	1	1	0	2	0	0	0	2
010501	2019	旌阳区	0	1	0	1	2009	100	0	89297	71.75	16.65	10.01	16.72	0	5	7.93	1	2017	424	30	11	3	1	0	15	383	6	0	0	17	110	11	239	9	2	2	1	1	1	1	1	0	2	0	0	0	2
010501	2020	旌阳区	0	1	0	1	2009	100	0	85909	73.52	20.25	10.01	16.72	18	5	8.39	1	2017	401	26	10	3	1	0	12	365	9	0	0	8	105	12	231	8	2	2	0	1	1	1	1	0	2	0	0	0	2
010501	2021	旌阳区	0	1	0	1	2009	100	0	97852	74.15	21.8667	10.01	16.72	0	5	7.23	1	2017	444	28	11	3	1	0	13	406	9	0	0	8	118	15	256	8	2	2	0	1	1	1	1	0	2	0	0	0	2
010704	2009	旺苍县	0	1		1	2009		0	9965						7	6.12	1	2017	481	9	8	1	0	0	0	469	2	0	0	35	352	1	79	3	1	1	0	1	0	0	0		0	0	0	0	0	412
010704	2010	旺苍县	0	1		1	2009		0	11884						7		1	2017	482	9	8	1	0	0	0	470	2	0	0	35	352	1	80	3	1	1	0	1	0	0		0	0	0	0	0	0	424
010704	2011	旺苍县	0	1		1	2009		0	15248						7	6.1	1	2017	482	9	8	1	0	0	0	470	2	0	0	35	352	1	80	3	1	1	0	1	0	0	0	0	0	0	0	0	0	427
010704	2012	旺苍县	0	1		1	2009		0	16980						7	6.03	1	2017	481	8	7	1	0	0	0	470	2	0	0	35	352	1	80	3	1	1	0	1	0	0	0	0	0	0	0	0	0	418
010704	2013	旺苍县	0	1		1	2009		0	18950	34.8					7	5.95	1	2017	516	8	7	1	0	0	0	469	2	0	0	35	352	0	80	39	1	1	0	0	1	0	0	36	0	0	0	0	0
010704	2014	旺苍县	0	1		1	2009		0	21028	35.8					7	6.12	1	2017	511	3	2	1	0	0	0	469	2	0	0	35	352	0	80	39	1	1	0	1	0	0	0	36	0	0	0	0	0
010704	2015	旺苍县	0	1		1	2009		0	22115	37.5	12.4656	8.35	18.83	0	7	6.42	1	2017	511	3	2	1	0	0	0	469	2	0	0	35	352	0	80	39	1	1	0	1	0	0	0	36	0	0	0	0	0
010704	2016	旺苍县	0	1		1	2009		0	23728	39.08	12.6767	8.35	18.83	0	7	6.26	1	2017	457	10	9	1	0	0	0	444	2	0	0	35	352	0	55	3	1	1	0	1	0	0	0	0	0	0	0	0	0
010704	2017	旺苍县	0	1	1	1	2009	100	0	25046	40.88	14.21	8.35	18.83	0	7	6.25	1	2017	469	10	9	1	0	0	0	456	2	0	0	35	352	0	67	3	1	1	0	1	0	0	0	0	0	0	0	0	0
010704	2018	旺苍县	0	1	1	1	2009	100	0	27039	42.41	12.68	8.35	18.83	0	7	6.27	1	2017	483	13	12	1	0	0	0	467	2	0	0	35	352	0	78	3	1	1	0	1	0	0	0	0	0	0	0	0	0
010704	2019	旺苍县	0	1	1	1	2009	100	0	31160	43.87	13.31	8.35	18.83	0	7	6.13	1	2017	488	13	12	1	0	0	0	471	2	0	0	35	352	0	82	4	1	1	0	1	0	0	1	0	0	0	0	0	0
010704	2020	旺苍县	0	1	1	1	2009	100	0	41460	43.6	18.81	8.35	18.83	6	7	7.54	1	2017	493	16	13	1	0	0	2	473	2	0	0	35	352	0	84	4	1	1	0	1	0	0	1	0	0	0	0	0	0
010704	2021	旺苍县	0	1	1	1	2009	100	0	47566	44.65	20.3433	8.35	18.83	3	7	6.08	1	2017	501	16	12	1	0	0	3	481	2	0	0	35	352	0	92	4	1	1	0	1	0	0	1	0	0	0	0	0	0
010702	2009	昭化区	0	1		1	2009		0	8881						7	6.12	1	2017	264	2	1	1	0	0	0	259	0	1	1	28	211	0	18	3	1	1	0	1	0	0	0		0	0	0	0	0	79
010702	2010	昭化区	0	1		1	2009		0	11841						7		1	2017	268	2	1	1	0	0	0	263	1	0	1	28	212	0	21	3	1	1	0	1	0	0		0	0	0	0	0	0	93
010702	2011	昭化区	0	1		1	2009		0	17436						7	6.1	1	2017	270	2	1	1	0	0	0	265	2	0	0	28	212	0	23	3	1	1	0	1	0	0	0	0	0	0	0	0	0	212
010702	2012	昭化区	0	1		1	2009		0	19926						7	6.03	1	2017	267	2	1	1	0	0	0	262	2	0	0	28	212	0	20	3	1	1	0	1	0	0	0	0	0	0	0	0	0	212
010702	2013	昭化区	0	1		1	2009		0	21021	29.5					7	5.95	1	2017	276	2	1	1	0	0	0	262	2	0	0	28	212	0	20	12	1	1	0	0	1	0	0	9	0	0	0	0	0
010702	2014	昭化区	0	1		1	2009		0	21952	30.6					7	6.12	1	2017	276	2	1	1	0	0	0	262	2	0	0	28	212	0	20	12	1	1	0	1	0	0	0	9	0	0	0	0	0
010702	2015	昭化区	0	1		1	2009		0	22683	32.1	12.4656	8.18	22.74	0	7	6.42	1	2017	279	4	2	1	0	0	1	263	2	0	0	28	212	0	21	12	1	1	0	1	0	0	0	9	0	0	0	0	0
010702	2016	昭化区	0	1		1	2009		0	24502	33.65	12.6767	8.18	22.74	0	7	6.26	1	2017	272	4	2	1	0	0	1	256	2	0	0	27	212	0	15	12	1	1	0	1	0	0	0	9	0	0	0	0	0
010702	2017	昭化区	0	1	1	1	2009	100	0	27224	34.95	14.21	8.18	22.74	0	7	6.25	1	2017	264	5	3	1	0	0	1	256	2	0	0	27	212	0	15	3	1	1	0	1	0	0	0	0	0	0	0	0	0
010702	2018	昭化区	0	1	1	1	2009	100	0	29543	36.21	12.68	8.18	22.74	0	7	6.27	1	2017	265	5	3	1	0	0	1	257	1	1	0	27	212	0	16	3	1	1	0	1	0	0	0	0	0	0	0	0	0
010702	2019	昭化区	0	1	1	1	2009	100	0	34983	37.68	13.31	8.18	22.74	0	7	6.13	1	2017	266	5	3	1	0	0	1	255	1	1	0	27	210	0	16	5	1	1	0	1	0	0	2	0	1	0	0	0	1
010702	2020	昭化区	0	1	1	1	2009	100	0	52490	33.42	18.81	8.18	22.74	6	7	7.54	1	2017	267	5	3	1	0	0	1	256	1	1	0	27	210	0	17	5	1	1	0	1	0	0	2	0	1	0	0	0	1
010702	2021	昭化区	0	1	1	1	2009	100	0	60335	34.2	20.3433	8.18	22.74	3	7	6.08	1	2017	267	5	3	2	0	0	0	256	1	1	0	27	210	0	17	5	1	1	0	1	0	0	2	0	1	0	0	0	1
012111	2009	昭觉县	0	1		1	2009		1	5275						21	5.1	1	2017	338	1	1	0	0	0	0	334	0	0	0	47	270	0	17	3	1	1	0	1	0	0	0		0	0	0	0	0	331
012111	2010	昭觉县	0	1		1	2009		1	5876						21	5.91	1	2017	338	1	1	0	0	0	0	334	0	0	0	47	270	0	17	3	1	1	0	1	0	0		0	0	0	0	0	0	325
012111	2011	昭觉县	0	1		1	2009		1	6962						21	4.4	1	2017	338	1	1	0	0	0	0	334	0	0	0	47	270	0	17	3	1	1	0	1	0	0	0	0	0	0	0	0	0	326
012111	2012	昭觉县	0	1		1	2009		1	7859						21	4.31	1	2017	338	1	1	0	0	0	0	334	0	0	0	47	270	0	17	3	1	1	0	1	0	0	0	0	0	0	0	0	0	47
012111	2013	昭觉县	0	1		1	2009		1	8684	19.1532					21	5.86	1	2017	345	1	1	0	0	0	0	334	0	0	0	47	270	0	17	10	1	1	0	0	1	0	0	7	0	0	0	0	0
012111	2014	昭觉县	0	1		1	2009		1	9385	19.56					21	6.4	1	2017	346	2	1	0	0	1	0	334	0	0	0	47	270	0	17	10	1	1	0	1	0	0	0	7	0	0	0	0	0
012111	2015	昭觉县	0	1		1	2009		1	9923	20.2	7.28333	5.76	5.83	0	21	6.10295	1	2017	337	3	2	0	0	1	0	330	0	0	0	47	270	0	13	4	1	1	0	1	0	0	0	1	0	0	0	0	0
012111	2016	昭觉县	0	1		1	2009		1	10667	21.11	7.57	5.76	5.83	0	21	6	1	2017	335	3	2	0	0	1	0	328	0	0	0	47	270	0	11	4	1	1	0	1	0	0	0	1	0	0	0	0	0
012111	2017	昭觉县	0	1		1	2009		1	10668	22.21	8.05	5.76	5.83	0	21	6.93	1	2017	335	4	3	0	0	1	0	328	0	0	0	47	270	0	11	3	1	1	0	1	0	0	0	0	0	0	0	0	0
012111	2018	昭觉县	0	1	1	1	2009	230	1	11100	23.1	8.24	5.76	5.83	0	21	5.51	1	2017	333	4	3	0	0	1	0	326	0	0	0	47	270	0	9	3	1	1	0	1	0	0	0	0	0	0	0	0	0
012111	2019	昭觉县	0	1	1	1	2009	230	1	14150	24.55	8.43	5.76	5.83	0	21	5.43	1	2017	336	4	3	0	0	1	0	329	1	0	0	47	270	0	11	3	1	1	0	1	0	0	0	0	0	0	0	0	0
012111	2020	昭觉县	0	1	1	1	2009	230	1	16485	17.9	9.49	5.76	5.83	14	21	4.25	1	2017	334	4	3	0	0	1	0	327	1	0	0	47	268	0	11	3	1	1	0	1	0	0	0	0	0	0	0	0	0
012111	2021	昭觉县	0	1	1	1	2009	230	1	18227	23.23	9.97	5.76	5.83	0	21	5	1	2017	324	4	3	0	0	1	0	317	1	0	0	45	261	0	10	3	1	1	0	1	0	0	0	0	0	0	0	0	0
012108	2009	普格县	0	1		1	2009		1	8387						21	5.1	1	2017	198	1	1	0	0	0	0	194	0	0	0	34	154	0	6	3	1	1	0	1	0	0	0		0	0	0	0	0	190
012108	2010	普格县	0	1		1	2009		1	9701						21	5.91	1	2017	198	1	1	0	0	0	0	194	0	0	0	34	154	0	6	3	1	1	0	1	0	0		0	0	0	0	0	0	189
012108	2011	普格县	0	1		1	2009		1	11279						21	4.4	1	2017	197	1	1	0	0	0	0	193	0	0	0	34	153	0	6	3	1	1	0	1	0	0	0	0	0	0	0	0	0	189
012108	2012	普格县	0	1		1	2009		1	12480						21	4.31	1	2017	199	3	3	0	0	0	0	193	0	0	0	34	153	0	6	3	1	1	0	1	0	0	0	0	0	0	0	0	0	214
012108	2013	普格县	0	1		1	2009		1	13707	20.1899					21	5.86	1	2017	202	3	3	0	0	0	0	192	0	0	0	34	153	0	5	7	1	1	0	0	1	0	0	4	0	0	0	0	0
012108	2014	普格县	0	1		1	2009		1	13777	20.55					21	6.4	1	2017	203	4	3	0	0	1	0	192	1	0	0	33	153	0	5	7	1	1	0	1	0	0	0	4	0	0	0	0	0
012108	2015	普格县	0	1		1	2009		1	14373	21.35	7.28333	6.02	6.29	0	21	6.10295	1	2017	200	4	3	0	0	1	0	192	1	0	0	33	153	0	5	4	1	1	0	1	0	0	0	1	0	0	0	0	0
012108	2016	普格县	0	1		1	2009		1	14376	21.99	7.57	6.02	6.29	0	21	6	1	2017	197	4	3	0	0	1	0	190	1	0	0	31	153	0	5	3	1	1	0	1	0	0	0	0	0	0	0	0	0
012108	2017	普格县	0	1		1	2009		1	14087	23.17	8.05	6.02	6.29	0	21	6.93	1	2017	196	3	3	0	0	0	0	190	1	0	0	31	153	0	5	3	1	1	0	1	0	0	0	0	0	0	0	0	0
012108	2018	普格县	0	1	1	1	2009	230	1	14882	24.26	8.24	6.02	6.29	0	21	5.51	1	2017	197	4	3	0	0	1	0	190	1	0	0	31	153	0	5	3	1	1	0	1	0	0	0	0	0	0	0	0	0
012108	2019	普格县	0	1	1	1	2009	230	1	19097	25.73	8.43	6.02	6.29	0	21	5.43	1	2017	193	4	3	0	0	1	0	186	1	0	0	29	153	0	3	3	1	1	0	1	0	0	0	0	0	0	0	0	0
012108	2020	普格县	0	1	1	1	2009	230	1	18467	16.71	9.49	6.02	6.29	14	21	4.25	1	2017	188	4	3	0	0	1	0	181	1	0	0	29	148	0	3	3	1	1	0	1	0	0	0	0	0	0	0	0	0
012108	2021	普格县	0	1	1	1	2009	230	1	19565	17.68	9.97	6.02	6.29	0	21	5	1	2017	107	4	3	0	0	1	0	100	1	0	0	20	76	0	3	3	1	1	0	1	0	0	0	0	0	0	0	0	0
010703	2009	朝天区	1	1		1	2009		0	6715						7	6.12	1	2017	263	2	1	1	0	0	0	258	0	1	0	25	214	0	18	3	1	1	0	1	0	0	0		0	0	0	0	0	245
010703	2010	朝天区	1	1		1	2009		0	9496						7		1	2017	258	2	1	1	0	0	0	253	0	1	0	25	214	0	13	3	1	1	0	1	0	0		0	0	0	0	0	0	244
010703	2011	朝天区	1	1		1	2009		0	14420						7	6.1	1	2017	255	2	1	1	0	0	0	250	1	0	0	25	214	0	10	3	1	1	0	1	0	0	0	0	0	0	0	0	0	243
010703	2012	朝天区	1	1		1	2009		0	16496						7	6.03	1	2017	254	2	1	1	0	0	0	250	1	0	0	25	214	0	10	2	1	0	0	1	0	0	0	0	0	0	0	0	0	243
010703	2013	朝天区	1	1		1	2009		0	17655	29.1					7	5.95	1	2017	275	2	1	1	0	0	0	249	1	0	0	25	214	0	9	24	1	1	0	0	1	0	0	21	0	0	0	0	0
010703	2014	朝天区	1	1		1	2009		0	18410	30.7					7	6.12	1	2017	282	4	3	1	0	0	0	254	1	0	0	25	214	0	14	24	1	1	0	1	0	0	0	21	0	0	0	0	0
010703	2015	朝天区	1	1		1	2009		0	19172	32.3	12.4656	7.46	21.05	0	7	6.42	1	2017	261	3	2	1	0	0	0	254	1	0	0	25	214	0	14	4	1	1	0	1	0	0	0	1	0	0	0	0	0
010703	2016	朝天区	1	1		1	2009		0	20801	33.99	12.6767	7.46	21.05	0	7	6.26	1	2017	260	3	2	1	0	0	0	254	1	0	0	25	214	0	14	3	1	1	0	1	0	0	0	0	0	0	0	0	0
010703	2017	朝天区	1	1	1	1	2009	100	0	23361	36.19	14.21	7.46	21.05	0	7	6.25	1	2017	260	3	2	1	0	0	0	254	1	0	0	25	214	0	14	3	1	1	0	1	0	0	0	0	0	0	0	0	0
010703	2018	朝天区	1	1	1	1	2009	100	0	26352	37.75	12.68	7.46	21.05	0	7	6.27	1	2017	260	3	2	1	0	0	0	254	1	0	0	25	214	0	14	3	1	1	0	1	0	0	0	0	0	0	0	0	0
010703	2019	朝天区	1	1	1	1	2009	100	0	33721	39.23	13.31	7.46	21.05	0	7	6.13	1	2017	260	3	2	1	0	0	0	254	1	0	0	25	214	0	14	3	1	1	0	1	0	0	0	0	0	0	0	0	0
010703	2020	朝天区	1	1	1	1	2009	100	0	54812	31.51	18.81	7.46	21.05	6	7	7.54	1	2017	258	3	2	1	0	0	0	252	1	0	0	24	214	0	13	3	1	1	0	1	0	0	0	0	0	0	0	0	0
010703	2021	朝天区	1	1	1	1	2009	100	0	63590	32.27	20.3433	7.46	21.05	3	7	6.08	1	2017	258	3	2	1	0	0	0	252	1	0	0	24	214	0	13	3	1	1	0	1	0	0	0	0	0	0	0	0	0
012102	2009	木里县	0	1		1	2009		1	9204						21	5.1	1	2017	159	2	1	0	0	1	0	153	0	0	0	29	121	0	3	3	1	1	0	1	0	0	0		1	0	0	0	1	34
012102	2010	木里县	0	1		1	2009		1	11483						21	5.91	1	2017	159	2	1	0	0	1	0	153	0	0	0	29	121	0	3	3	1	1	0	1	0	0		0	1	0	0	0	1	142
012102	2011	木里县	0	1		1	2009		1	15103						21	4.4	1	2017	159	2	1	0	0	1	0	153	0	0	0	29	121	0	3	3	1	1	0	1	0	0	0	0	1	0	0	0	1	143
012102	2012	木里县	0	1		1	2009		1	17445						21	4.31	1	2017	158	2	1	0	0	1	0	153	0	0	0	29	121	0	3	3	1	1	0	1	0	0	0	0	0	0	0	0	0	184
012102	2013	木里县	0	1		1	2009		1	18778	12.9771					21	5.86	1	2017	158	2	1	0	0	1	0	153	0	0	0	29	121	0	3	3	1	0	0	0	1	0	0	1	0	0	0	0	0
012102	2014	木里县	0	1		1	2009		1	19866	13.39					21	6.4	1	2017	175	3	2	0	0	1	0	168	0	0	0	29	136	0	3	3	1	0	0	1	0	0	0	1	1	0	0	0	1
012102	2015	木里县	0	1		1	2009		1	20863	14.03	7.28333	5.78	8.2	0	21	6.10295	1	2017	175	3	2	0	0	1	0	167	0	0	0	29	135	0	3	4	1	1	0	1	0	0	0	1	1	0	0	0	1
012102	2016	木里县	0	1		1	2009		1	22029	15.05	7.57	5.78	8.2	0	21	6	1	2017	175	3	2	0	0	1	0	168	0	0	0	29	136	0	3	3	1	1	0	1	0	0	0	0	1	0	0	0	1
012102	2017	木里县	0	1		1	2009		1	21931	16.15	8.05	5.78	8.2	0	21	6.93	1	2017	174	3	2	0	0	1	0	168	0	0	0	29	136	0	3	3	1	1	0	1	0	0	0	0	0	0	0	0	0
012102	2018	木里县	0	1	1	1	2009	230	1	23159	16.91	8.24	5.78	8.2	0	21	5.51	1	2017	174	3	2	0	0	1	0	168	0	0	0	29	136	0	3	3	1	1	0	1	0	0	0	0	0	0	0	0	0
012102	2019	木里县	0	1	1	1	2009	230	1	37611	18.25	8.43	5.78	8.2	0	21	5.43	1	2017	174	3	2	0	0	1	0	168	0	0	0	29	136	0	3	3	1	1	0	1	0	0	0	0	0	0	0	0	0
012102	2020	木里县	0	1	1	1	2009	230	1	44150	23.11	9.49	5.78	8.2	14	21	4.25	1	2017	174	3	2	0	0	1	0	168	0	0	0	29	136	0	3	3	1	1	0	1	0	0	0	0	0	0	0	0	0
012102	2021	木里县	0	1	1	1	2009	230	1	44282	23.39	9.97	5.78	8.2	0	21	5	1	2017	507	8	7	1	0	0	0	495	2	0	1	24	442	0	26	3	1	1	0	1	0	0	0	0	1	0	0	1	0
011905	2009	松潘县	0	1		1	2009		1	9942						19	4.19	1	2017	117	2	1	1	0	0	0	112	0	0	0	23	86	0	3	3	1	1	0	1	0	0	0		0	0	0	0	0	25
011905	2010	松潘县	0	1		1	2009		1	11870						19	3.99	1	2017	149	2	1	0	0	1	0	144	0	0	0	23	90	0	31	3	1	1	0	1	0	0		0	0	0	0	0	0	119
011906	2011	松潘县	0	1		1	2009		1	15279						19	3.74	1	2017	127	2	1	1	0	0	0	122	0	0	0	18	100	0	4	3	1	1	0	1	0	0	0	0	0	0	0	0	0	125
011905	2012	松潘县	0	1		1	2009		1	17402						19	3.46	1	2017	125	2	1	1	0	0	0	120	0	0	0	18	98	0	4	3	1	1	0	1	0	0	0	0	0	0	0	0	0	123
011905	2013	松潘县	0	1		1	2009		1	20302	34.1064					19	3.43	1	2017	138	2	1	0	0	1	0	132	0	0	0	22	91	0	19	4	1	1	0	0	1	0	0	1	0	0	0	0	0
011905	2014	松潘县	0	1		1	2009		1	21710	35.14					19	4.64	1	2017	128	2	1	0	0	1	0	122	0	0	0	22	87	0	13	4	1	1	0	1	0	0	0	1	0	0	0	0	0
011905	2015	松潘县	0	1		1	2009		1	23924	36.35	7.95444	7.85	10.75	0	19	4.47	1	2017	122	2	1	0	0	1	0	117	0	0	0	22	87	0	8	3	1	1	0	1	0	0	0	0	0	0	0	0	0
011905	2016	松潘县	0	1		1	2009		1	25724	37.41	8.74333	7.85	10.75	0	19	3.65	1	2017	121	2	1	0	0	1	0	116	0	0	0	22	86	0	8	3	1	1	0	1	0	0	0	0	0	0	0	0	0
011905	2017	松潘县	0	1	1	1	2009	25	1	26206	38.51	9.26	7.85	10.75	0	19	3.46	1	2017	120	2	1	0	0	1	0	115	0	0	0	22	87	0	6	3	1	1	0	1	0	0	0	0	0	0	0	0	0
011905	2018	松潘县	0	1	1	1	2009	25	1	28536	39.71	10.93	7.85	10.75	0	19	4.16	1	2017	118	2	1	0	0	1	0	113	0	0	0	22	86	0	5	3	1	1	0	1	0	0	0	0	0	0	0	0	0
011905	2019	松潘县	0	1	1	1	2009	25	1	33449	41.01	11.11	7.85	10.75	0	19	4.09	1	2017	176	2	1	0	0	1	0	171	0	0	0	22	143	0	6	3	1	1	0	1	0	0	0	0	0	0	0	0	0
011905	2020	松潘县	0	1	1	1	2009	25	1	39923	35.79	10.81	7.85	10.75	1	19	4.37	1	2017	175	2	1	0	0	1	0	170	0	0	0	22	143	0	5	3	1	1	0	1	0	0	0	0	0	0	0	0	0
011905	2021	松潘县	0	1	1	1	2009	25	1	42668	36.41	11.3267	7.85	10.75	0	19	3.66	1	2017	171	2	1	0	0	1	0	166	0	0	0	18	143	0	5	3	1	1	0	1	0	0	0	0	0	0	0	0	0
010606	2009	梓潼县	0	1		1	2009		0	10903						6	6.12	1	2018	451	3	2	1	0	0	0	445	0	0	0	32	329	0	84	3	1	1	0	1	0	0	0		0	0	0	0	0	365
010606	2010	梓潼县	0	1		1	2009		0	14557						6	7.47	1	2018	444	3	2	1	0	0	0	438	0	0	0	32	329	0	77	3	1	1	0	1	0	0		0	0	0	0	0	0	364
010606	2011	梓潼县	0	1		1	2009		0	19803						6	6.25	1	2018	447	4	3	1	0	0	0	440	0	0	0	32	329	0	79	3	1	1	0	1	0	0	0	0	0	0	0	0	0	366
010606	2012	梓潼县	0	1		1	2009		0	22053						6	6.58	1	2018	437	4	3	1	0	0	0	430	0	0	0	32	329	0	69	3	1	1	0	1	0	0	0	0	0	0	0	0	0	366
010606	2013	梓潼县	0	1		1	2009		0	23948	32.55					6	6.37	1	2018	447	5	3	1	0	0	1	431	0	0	0	32	329	0	70	11	1	1	0	0	1	0	0	8	0	0	0	0	0
010606	2014	梓潼县	0	1		1	2009		0	25576	33.95					6	6.6	1	2018	445	5	3	1	0	0	1	429	0	0	0	32	329	0	68	11	1	1	0	1	0	0	0	8	0	0	0	0	0
010606	2015	梓潼县	0	1		1	2009		0	27339	35.4564	13.5878	8.09	21.48	0	6	7.65	1	2018	448	5	3	1	0	0	1	432	1	0	0	32	329	0	70	11	1	1	0	1	0	0	0	8	0	0	0	0	0
010606	2016	梓潼县	0	1	1	1	2009	120	0	29984	36.56	13.9733	8.09	21.48	0	6	6.43	1	2018	443	5	3	1	0	0	1	435	0	0	0	32	329	0	74	3	1	1	0	1	0	0	0	0	0	0	0	0	0
010606	2017	梓潼县	0	1	1	1	2009	120	0	32875	37.82	15.07	8.09	21.48	0	6	6.58	1	2018	445	5	3	1	0	0	1	437	0	1	0	32	327	1	76	3	1	1	0	1	0	0	0	0	0	0	0	0	0
010606	2018	梓潼县	0	1	1	1	2009	120	0	36545	39.46	14.39	8.09	21.48	0	6	8.11	1	2018	453	9	6	1	0	0	2	441	0	1	0	32	327	0	81	3	1	1	0	1	0	0	0	0	0	0	0	0	0
010606	2019	梓潼县	0	1	1	1	2009	120	0	44770	40.49	15.13	8.09	21.48	0	6	6.49	1	2018	444	9	6	1	0	0	2	432	0	1	0	32	327	0	72	3	1	1	0	1	0	0	0	0	0	0	0	0	0
010606	2020	梓潼县	0	1	1	1	2009	120	0	53382	33.66	18.36	8.09	21.48	22	6	6.67	1	2018	452	11	8	1	0	0	2	438	0	1	0	32	325	0	80	3	1	1	0	1	0	0	0	0	0	0	0	0	0
010606	2021	梓潼县	0	1	1	1	2009	120	0	59396	33.72	19.4567	8.09	21.48	1	6	7.51	1	2018	324	12	8	1	0	0	3	309	0	1	0	20	205	0	83	3	1	1	0	1	0	0	0	0	0	0	0	0	0
010104	2009	武侯区	0	1	1	1	2009		0	38605						1	5.74	1	2009	655	46	33	3	0	0	10	601	16	5	0	0	1	6	573	8	3	3	0	1	0	1	0		0	0	0	0	0	90
010104	2010	武侯区	0	1	1	1	2009		0	45210						1	4.83	1	2009	843	58	36	3	0	0	19	776	18	26	0	0	16	9	707	8	3	3	0	1	0	1		0	1	0	0	0	1	128
010104	2011	武侯区	0	1	1	1	2009		0	45024						1	5.03	1	2009	731	75	49	3	0	0	23	646	18	26	0	0	18	24	560	8	3	3	0	1	0	1	0	0	2	0	0	0	2	141
010104	2012	武侯区	0	1	1	1	2009		0	59100						1	6.17	1	2009	763	84	55	3	1	0	25	669	18	27	0	0	16	31	577	8	3	3	0	1	0	1	0	0	2	0	0	0	2	140
010104	2013	武侯区	0	1	1	1	2009		0	63953	100					1	5.01	1	2009	791	85	55	2	2	0	26	694	18	27	0	0	14	36	599	10	3	3	0	0	2	0	1	1	2	0	0	0	2
010104	2014	武侯区	0	1	1	1	2009		0	68108	100					1	5.23	1	2009	857	85	55	3	2	0	25	758	20	27	0	0	14	44	653	10	3	3	0	2	0	1	0	1	4	0	0	0	4
010104	2015	武侯区	0	1	1	1	2009	200	0	73247	100	11.4044	11.99	11	0	1	6.07641	1	2009	934	88	55	4	2	0	27	832	20	27	0	0	13	44	728	10	3	3	0	2	0	1	0	1	4	0	0	0	4
010104	2016	武侯区	0	1	1	1	2009	200	0	79932	100	12.4733	11.99	11	0	1	6.54	1	2009	963	98	56	5	2	0	35	851	20	27	0	0	13	57	734	8	3	2	0	2	0	1	0	0	6	0	0	0	6
010104	2017	武侯区	0	1	1	1	2009	200	0	89544	100	12.76	11.99	11	0	1	6.17	1	2009	1278	104	63	6	2	0	33	1161	22	26	0	12	194	76	831	7	3	1	0	2	0	1	0	0	6	0	1	0	5
010104	2018	武侯区	0	1	1	1	2009	200	0	100448	100	15.26	11.99	11	0	1	5.96	1	2009	1354	109	56	7	2	1	43	1231	22	26	0	12	191	117	863	7	3	1	0	2	0	1	0	0	7	0	1	0	6
010104	2019	武侯区	0	1	1	1	2009	200	0	147346	100	15.68	11.99	11	0	1	6.15	1	2009	1743	117	59	7	2	1	47	1590	23	28	0	12	186	182	1159	9	3	1	0	2	1	1	0	1	27	0	1	0	26
010104	2020	武侯区	0	1	1	1	2009	200	0	161656	100	13.62	11.99	11	456	1	4.55	1	2009	1339	110	52	7	2	2	46	1193	20	21	0	0	0	197	955	10	4	1	0	2	1	1	0	1	26	0	1	0	25
010104	2021	武侯区	0	1	1	1	2009	200	0	182816	100	13.9067	11.99	11	457	1	4	1	2009	1382	122	44	8	5	2	61	1220	19	23	0	0	0	271	906	8	4	1	0	2	1	0	0	0	32	0	1	0	4
011404	2009	武胜县	0	0		1	2020		0	12249						14	6.5	1	2018	618	9	8	1	0	0	0	605	1	6	0	32	494	0	72	3	1	1	0	1	0	0	0		1	0	0	1	0	514
011404	2010	武胜县	0	0		1	2020		0	15815						14	8.49	1	2018	624	9	8	1	0	0	0	611	1	6	0	32	499	0	73	3	1	1	0	1	0	0		0	1	0	0	1	0	548
011404	2011	武胜县	0	0		1	2020		0	21214						14	5.96	1	2018	640	9	8	1	0	0	0	627	1	6	0	32	515	0	73	3	1	1	0	1	0	0	0	0	1	0	0	1	0	567
011404	2012	武胜县	0	0		1	2020		0	24181						14	6.4	1	2018	641	11	9	1	0	0	1	626	1	6	0	31	515	0	73	3	1	1	0	1	0	0	0	0	1	0	0	1	0	568
011404	2013	武胜县	0	0		1	2020		0	26774	31.7989					14	6.73	1	2018	656	13	11	1	0	0	1	628	1	7	0	31	515	0	74	14	1	1	0	0	1	0	0	11	1	0	0	1	0
011404	2014	武胜县	0	0		1	2020		0	29403	33.3446					14	6.7	1	2018	656	13	11	1	0	0	1	627	1	7	0	31	515	0	73	14	1	1	0	1	0	0	0	11	2	0	0	1	1
011404	2015	武胜县	0	0		1	2020		0	32064	34.7391	14.6556	7.91	21.86	0	14	6.24	1	2018	652	12	11	1	0	0	0	634	1	9	0	32	515	0	77	4	1	1	0	1	0	0	0	1	2	0	0	1	1
011404	2016	武胜县	0	0		1	2020		0	34378	36.09	14.3567	7.91	21.86	0	14	6.05	1	2018	653	12	11	1	0	0	0	636	1	8	0	32	515	0	80	3	1	1	0	1	0	0	0	0	2	0	0	1	1
011404	2017	武胜县	0	0		1	2020		0	36654	37.2335	15.66	7.91	21.86	0	14	6.03	1	2018	651	12	11	1	0	0	0	635	1	8	0	32	515	0	79	3	1	1	0	1	0	0	0	0	1	0	0	1	0
011404	2018	武胜县	0	0		1	2020		0	38847	38.82	12.75	7.91	21.86	0	14	6.03	1	2018	655	14	13	1	0	0	0	637	1	8	0	32	515	0	81	3	1	1	0	1	0	0	0	0	1	0	0	1	0
011404	2019	武胜县	0	0		1	2020		0	40374	40.15	13.46	7.91	21.86	0	14	5.16	1	2018	657	16	13	1	0	0	2	638	1	8	0	32	515	0	82	3	1	1	0	1	0	0	0	0	0	0	0	0	0
011404	2020	武胜县	0	1	0	1	2020	210	0	44636	37.53	19.57	7.91	21.86	30	14	7.17	1	2018	667	17	13	1	0	0	3	647	1	8	0	32	515	1	90	3	1	1	0	1	0	0	0	0	0	0	0	0	0
011404	2021	武胜县	0	1	0	1	2020	210	0	48643	38.27	20.8733	7.91	21.86	0	14	4.96	1	2018	429	17	13	1	0	0	3	408	1	8	0	24	276	0	99	3	1	1	0	1	0	0	0	0	1	0	0	0	0
011604	2009	汉源县	0	1		1	2009		0	8525						16	6.3	1	2018	231	2	1	1	0	0	0	226	0	0	0	38	107	0	81	3	1	1	0	1	0	0	0		0	0	0	0	0	88
011604	2010	汉源县	0	1		1	2009		0	9714						16	5.8	1	2018	200	2	1	1	0	0	0	195	0	0	0	38	124	0	33	3	1	1	0	1	0	0		0	0	0	0	0	0	164
011604	2011	汉源县	0	1		1	2009		0	12764						16	5.22	1	2018	250	2	1	1	0	0	0	245	0	0	0	38	172	0	35	3	1	1	0	1	0	0	0	0	0	0	0	0	0	213
011604	2012	汉源县	0	1		1	2009		0	15325						16	4.97	1	2018	246	2	1	1	0	0	0	241	0	0	0	38	172	0	31	3	1	1	0	1	0	0	0	0	0	0	0	0	0	213
011604	2013	汉源县	0	1		1	2009		0	16439	31.8					16	5.48362	1	2018	280	2	1	1	0	0	0	243	0	0	0	37	172	0	34	35	1	1	0	0	1	0	0	32	0	0	0	0	0
011604	2014	汉源县	0	1		1	2009		0	18059	33.6					16	5.66	1	2018	280	2	1	1	0	0	0	243	0	0	0	37	172	0	34	35	1	1	0	1	0	0	0	32	0	0	0	0	0
011604	2015	汉源县	0	1		1	2009		0	19686	34.7995	11.2744	8.09	16.28	0	16	8.77	1	2018	278	2	1	1	0	0	0	241	0	0	0	30	172	0	39	35	1	1	0	1	0	0	0	32	0	0	0	0	0
011604	2016	汉源县	0	1		1	2009		0	21713	36.3	12.1033	8.09	16.28	0	16	5.34	1	2018	247	2	1	1	0	0	0	242	0	0	0	30	173	0	39	3	1	1	0	1	0	0	0	0	0	0	0	0	0
011604	2017	汉源县	0	1		1	2009		0	24107	37.75	13.33	8.09	16.28	0	16	5.24	1	2018	250	3	2	1	0	0	0	244	0	0	0	30	175	0	39	3	1	1	0	1	0	0	0	0	0	0	0	0	0
011604	2018	汉源县	0	1	0	1	2009	120	0	25882	40.18	13.89	8.09	16.28	0	16	8.01	1	2018	245	4	3	1	0	0	0	238	0	0	0	30	169	0	39	3	1	1	0	1	0	0	0	0	0	0	0	0	0
011604	2019	汉源县	0	1	0	1	2009	120	0	32511	41.69	14.59	8.09	16.28	0	16	7.19	1	2018	262	5	2	1	0	0	2	254	0	0	0	30	169	0	55	3	1	1	0	1	0	0	0	0	0	0	0	0	0
011604	2020	汉源县	0	1	0	1	2009	120	0	38397	42.93	17.01	8.09	16.28	8	16	6.78	1	2018	261	5	2	1	0	0	2	253	0	0	0	29	169	0	55	3	1	1	0	1	0	0	0	0	0	0	0	0	0
011604	2021	汉源县	0	1	0	1	2009	120	0	43548	43.6	18.2367	8.09	16.28	0	16	7.11	1	2018	264	5	2	1	0	0	2	256	0	0	0	22	136	0	98	3	1	1	0	1	0	0	0	0	0	0	0	0	0
011304	2009	江安县	1	0		0			0	12577						13	6.8	1	2018	351	2	1	1	0	0	0	345	0	0	0	18	297	0	30	3	1	1	0	1	0	0	0		1	0	0	0	1	266
011304	2010	江安县	1	0		0			0	15585						13	7.97	1	2018	351	2	1	1	0	0	0	345	0	0	0	18	297	0	30	3	1	1	0	1	0	0		0	1	0	0	0	1	284
011304	2011	江安县	1	0		0			0	20751						13	6.57	1	2018	348	2	1	1	0	0	0	342	1	0	0	17	297	0	27	3	1	1	0	1	0	0	0	0	1	0	0	0	1	300
011304	2012	江安县	1	0		0			0	23308						13	6.62	1	2018	348	2	1	1	0	0	0	342	1	0	0	17	297	0	27	3	1	1	0	1	0	0	0	0	1	0	0	0	1	300
011304	2013	江安县	1	0		0			0	25331	39.7108					13	6.49	1	2018	357	3	2	1	0	0	0	342	1	0	0	17	297	0	27	11	1	1	0	0	1	0	0	8	1	0	0	0	1
011304	2014	江安县	1	0		0			0	27719	41.21					13	6.85629	1	2018	626	3	2	1	0	0	0	611	1	0	0	17	566	0	27	11	1	1	0	1	0	0	0	8	1	0	0	0	1
011304	2015	江安县	1	0		0			0	29452	42.61	11.1744	8.38	18.37	0	13	6.737	1	2018	616	3	2	1	0	0	0	610	1	0	0	17	565	0	27	3	1	1	0	1	0	0	0	0	0	0	0	0	0
011304	2016	江安县	1	0		0			0	31815	44.03	11.4933	8.38	18.37	0	13	6.28608	1	2018	635	11	9	2	0	0	0	621	1	0	0	17	568	0	35	3	1	1	0	1	0	0	0	0	0	0	0	0	0
011304	2017	江安县	1	0		0			0	34154	45.41	12.56	8.38	18.37	0	13	6.26195	1	2018	617	12	8	2	1	0	1	602	0	0	0	18	566	0	18	3	1	1	0	1	0	0	0	0	0	0	0	0	0
011304	2018	江安县	1	0		0			0	36928	46.88	11.73	8.38	18.37	0	13	6.2	1	2018	616	12	8	2	1	0	1	601	0	0	0	18	565	0	18	3	1	1	0	1	0	0	0	0	0	0	0	0	0
011304	2019	江安县	1	0		0			0	40061	48.82	12.45	8.38	18.37	0	13	5.6	1	2018	618	11	7	2	1	0	1	604	0	0	0	18	564	0	22	3	1	1	0	1	0	0	0	0	0	0	0	0	0
011304	2020	江安县	1	0		0			0	43825	47.54	15.76	8.38	18.37	12	13	7.31	1	2018	577	11	8	2	0	0	1	563	0	0	0	19	512	0	32	3	1	1	0	1	0	0	0	0	0	0	0	0	0
011304	2021	江安县	1	0		0			0	47771	48.48	16.8267	8.38	18.37	1	13	6.44	1	2018	573	11	8	2	0	0	1	559	0	0	0	14	512	0	33	3		1	0	1	0	0	0	0	0	0	0	0	0
010609	2009	江油市	0	1		1	2009		0	17872						6	6.12	1	2018	634	20	15	1	1	0	3	610	4	16	0	40	389	0	161	4	1	1	0	1	1	0	0		0	0	0	0	0	202
010609	2010	江油市	0	1		1	2009		0	22055						6	7.47	1	2018	630	20	15	1	1	0	3	606	4	16	0	40	389	0	157	4	1	1	0	1	1	0		0	0	0	0	0	0	467
010609	2011	江油市	0	1		1	2009		0	27853						6	6.25	1	2018	618	19	15	1	0	0	3	595	5	13	0	40	378	0	159	4	1	1	0	1	1	0	0	0	0	0	0	0	0	456
010609	2012	江油市	0	1		1	2009		0	31028						6	6.58	1	2018	619	19	15	1	0	0	3	596	5	12	0	40	380	0	159	4	1	1	0	1	1	0	0	0	0	0	0	0	0	456
010609	2013	江油市	0	1		1	2009		0	34035	51.01					6	6.37	1	2018	637	19	15	1	0	0	3	599	6	13	0	40	381	0	159	19	1	1	0	0	1	1	0	15	0	0	0	0	0
010609	2014	江油市	0	1		1	2009		0	37856	52.51					6	6.6	1	2018	656	18	14	1	0	0	3	619	6	13	0	40	386	0	174	19	1	1	0	1	1	0	0	15	0	0	0	0	0
010609	2015	江油市	0	1		1	2009		0	40647	54.0527	13.5878	8.43	20.93	0	6	7.65	1	2018	658	19	14	1	0	0	4	620	6	13	0	40	389	0	172	19	1	1	0	1	1	0	0	15	0	0	0	0	0
010609	2016	江油市	0	1	1	1	2009	120	0	43726	55.85	13.9733	8.43	20.93	0	6	6.43	1	2018	646	20	14	1	0	0	5	622	6	12	0	40	387	0	177	4	1	1	0	1	1	0	0	0	0	0	0	0	0
010609	2017	江油市	0	1	1	1	2009	120	0	48542	57.11	15.07	8.43	20.93	0	6	6.58	1	2018	652	20	14	1	0	0	5	628	6	12	0	40	395	0	175	4	1	1	0	1	1	0	0	0	0	0	0	0	0
010609	2018	江油市	0	1	1	1	2009	120	0	54264	58.38	14.39	8.43	20.93	0	6	8.11	1	2018	675	21	13	1	0	0	7	650	6	13	0	40	398	0	193	4	1	1	0	1	1	0	0	0	0	0	0	0	0
010609	2019	江油市	0	1	1	1	2009	120	0	57978	59.4	15.13	8.43	20.93	0	6	6.49	1	2018	685	22	13	1	0	0	8	659	6	13	0	40	398	1	201	4	1	1	0	1	1	0	0	0	0	0	0	0	0
010609	2020	江油市	0	1	1	1	2009	120	0	65087	53.04	18.36	8.43	20.93	22	6	6.67	1	2018	679	23	14	2	0	0	7	651	4	13	0	40	395	1	198	5	1	1	0	1	1	1	0	0	0	0	0	0	0
010609	2021	江油市	0	1	1	1	2009	120	0	72266	54.58	19.4567	8.43	20.93	1	6	7.51	1	2018	676	22	13	2	0	0	7	649	4	13	0	40	391	1	200	5	1	1	0	1	1	1	0	0	0	0	0	0	0
010401	2009	江阳区	0	0		1	2020		0	27283						4	6.04	1	2015	510	12	3	2	1	0	6	491	3	8	0	14	312	0	154	6	1	1	0	1	1	0	2		1	0	0	0	1	202
010401	2010	江阳区	0	0		1	2020		0	33773						4	7.61	1	2015	524	14	4	2	2	0	6	503	4	9	0	14	321	0	155	6	1	1	0	1	1	0		0	1	0	0	0	1	372
010401	2011	江阳区	0	0		1	2020		0	43376						4	6.48	1	2015	527	18	7	2	1	0	8	502	8	14	0	10	312	0	158	6	1	1	0	1	1	0	0	2	1	0	0	0	1	367
010401	2012	江阳区	0	0		1	2020		0	49117						4	6.48	1	2015	530	18	7	2	1	0	8	504	8	14	0	10	312	0	160	6	1	1	0	1	1	0	0	2	2	0	0	0	2	366
010401	2013	江阳区	0	0		1	2020		0	53909	72.12					4	6.43	1	2015	536	18	8	2	0	0	8	493	8	13	0	10	304	0	158	23	1	1	0	2	2	1	0	16	2	0	0	0	2
010401	2014	江阳区	0	0		1	2020		0	58986	72.81					4	6.6	1	2015	537	19	8	3	0	0	8	493	8	13	0	10	304	0	158	23	1	1	0	2	1	0	2	16	2	0	0	0	2
010401	2015	江阳区	0	0		1	2020		0	66235	73.5827	11.9056	9.64	15.97	0	4	5.88	1	2015	495	19	8	3	0	0	8	467	8	12	0	10	281	0	156	7	1	1	0	1	1	0	2	1	2	0	0	0	2
010401	2016	江阳区	0	0		1	2020		0	70648	74.23	12.4367	9.64	15.97	0	4	5.41	1	2015	516	20	8	3	0	0	9	488	8	12	1	9	274	0	184	7	1	1	0	1	1	0	2	1	1	0	0	0	1
010401	2017	江阳区	0	0		1	2020		0	76207	75.02	13.74	9.64	15.97	0	4	5.82	1	2015	490	24	9	3	0	0	12	458	8	12	2	8	267	0	161	7	1	1	0	1	1	0	2	1	1	0	0	0	1
010401	2018	江阳区	0	0		1	2020		0	80968	75.84	13.3	9.64	15.97	0	4	6.33	1	2015	537	28	10	3	0	0	15	504	8	13	2	8	262	0	211	5	1	1	0	1	1	0	1	0	0	0	0	0	0
010401	2019	江阳区	0	0		1	2020		0	96118	76.78	14.03	9.64	15.97	0	4	5.94	1	2015	576	37	17	5	1	0	14	534	8	12	1	9	253	0	251	5	1	1	0	1	1	0	1	0	0	0	0	0	0
010401	2020	江阳区	0	1	0	1	2020	110	0	82236	75.95	17.65	9.64	15.97	24	4	6.71	1	2015	580	36	18	5	0	0	13	539	8	12	0	10	253	0	256	5	1	1	0	1	1	0	1	0	0	0	0	0	0
010401	2021	江阳区	0	1	0	1	2020	110	0	93454	76.41	18.9533	9.64	15.97	1	4	8.36	1	2015	589	33	18	2	0	0	13	551	10	14	0	7	251	5	264	5	1	1	0	1	1	0	1	0	0	0	0	0	0
011902	2009	汶川县	1	1		1	2009		1	21888						19	4.19	1	2017	129	2	1	1	0	0	0	124	0	1	0	13	104	0	6	3	1	1	0	1	0	0	0		0	0	0	0	0	99
011902	2010	汶川县	1	1		1	2009		1	31801						19	3.99	1	2017	136	2	1	1	0	0	0	130	0	1	0	13	110	0	6	3	1	1	0	1	0	0		0	1	0	0	1	0	124
011903	2011	汶川县	1	1		1	2009		1	40602						19	3.74	1	2017	103	2	1	1	0	0	0	98	0	0	0	13	81	0	4	3	1	1	0	1	0	0	0	0	0	0	0	0	0	98
011902	2012	汶川县	1	1		1	2009		1	45762						19	3.46	1	2017	103	1	1	0	0	0	0	98	0	0	0	13	81	0	4	3	1	1	0	1	0	0	0	0	1	0	0	0	1	97
011902	2013	汶川县	1	1		1	2009		1	48070	42.5616					19	3.43	1	2017	145	5	3	1	1	0	0	135	0	1	0	13	108	0	13	4	1	1	0	0	1	0	0	1	1	0	0	1	0
011902	2014	汶川县	1	1		1	2009		1	54127	43.73					19	4.64	1	2017	150	6	4	1	1	0	0	139	0	2	0	13	108	0	16	4	1	1	0	1	0	0	0	1	1	0	0	1	0
011902	2015	汶川县	1	1		1	2009		1	55892	44.82	7.95444	9.28	12.12	0	19	4.47	1	2017	148	6	4	1	1	0	0	138	0	2	0	12	108	0	16	3	1	1	0	1	0	0	0	0	1	0	0	1	0
011902	2016	汶川县	1	1		1	2009		1	57277	45.93	8.74333	9.28	12.12	0	19	3.65	1	2017	146	6	4	1	1	0	0	136	0	2	0	12	108	0	14	3	1	1	0	1	0	0	0	0	1	0	0	1	0
011902	2017	汶川县	1	1	1	1	2009	25	1	56829	47.06	9.26	9.28	12.12	0	19	3.46	1	2017	147	6	4	1	1	0	0	137	0	2	0	12	109	0	14	3	1	1	0	1	0	0	0	0	1	0	0	1	0
011902	2018	汶川县	1	1	1	1	2009	25	1	56947	48.26	10.93	9.28	12.12	0	19	4.16	1	2017	147	6	4	1	1	0	0	137	0	2	0	12	109	0	14	3	1	1	0	1	0	0	0	0	1	0	0	1	0
011902	2019	汶川县	1	1	1	1	2009	25	1	70864	49.21	11.11	9.28	12.12	0	19	4.09	1	2017	147	6	4	1	1	0	0	137	0	2	0	12	109	0	14	3	1	1	0	1	0	0	0	0	1	0	0	1	0
011902	2020	汶川县	1	1	1	1	2009	25	1	87941	52.29	10.81	9.28	12.12	1	19	4.37	1	2017	147	6	4	1	1	0	0	138	0	2	0	12	109	0	15	2	1	0	0	1	0	0	0	0	1	0	0	1	0
011902	2021	汶川县	1	1	1	1	2009	25	1	99337	52.77	11.3267	9.28	12.12	0	19	3.66	1	2017	145	6	4	1	1	0	0	136	1	2	0	9	109	0	15	2	1	0	0	1	0	0	0	0	1	0	0	1	0
011008	2009	沐川县	1	1		1	2009		0	12058						10	5.85	1	2009	189	1	1	0	0	0	0	185	0	0	0	19	152	1	13	3	1	1	0	1	0	0	0		0	0	0	0	0	30
011008	2010	沐川县	1	1		1	2009		0	14674						10	6.72	1	2009	190	1	1	0	0	0	0	186	0	0	0	19	152	1	14	3	1	1	0	1	0	0		0	0	0	0	0	0	175
011008	2011	沐川县	1	1		1	2009		0	18714						10	6.58	1	2009	252	1	1	0	0	0	0	248	0	0	0	19	213	1	15	3	1	1	0	1	0	0	0	0	0	0	0	0	0	237
011008	2012	沐川县	1	1		1	2009		0	21217						10	6.32	1	2009	250	1	1	0	0	0	0	246	0	0	0	19	213	1	13	3	1	1	0	1	0	0	0	0	0	0	0	0	0	237
011008	2013	沐川县	1	1		1	2009		0	22575	27.7283					10	6.39	1	2009	271	1	1	0	0	0	0	247	0	0	0	19	213	1	14	23	1	1	0	0	1	0	0	20	0	0	0	0	0
011008	2014	沐川县	1	1		1	2009		0	23557	29.0901					10	6.65	1	2009	271	1	1	0	0	0	0	247	0	0	0	19	213	0	15	23	1	1	0	1	0	0	0	20	0	0	0	0	0
011008	2015	沐川县	1	1		1	2009		0	25702	30.5005	13.2656	7.72	17.97	0	10	6.49241	1	2009	195	1	1	0	0	0	0	191	0	0	0	19	158	0	14	3	1	1	0	1	0	0	0	0	0	0	0	0	0
011008	2016	沐川县	1	1	0	1	2009	160	0	27575	31.91	14.0967	7.72	17.97	0	10	6.83	1	2009	199	1	1	0	0	0	0	195	1	0	0	19	161	0	14	3	1	1	0	1	0	0	0	0	0	0	0	0	0
011008	2017	沐川县	1	1	0	1	2009	160	0	27880	33.27	15.37	7.72	17.97	0	10	6.95404	1	2009	192	1	1	0	0	0	0	188	1	0	0	19	154	0	14	3	1	1	0	1	0	0	0	0	0	0	0	0	0
011008	2018	沐川县	1	1	0	1	2009	160	0	29174	35.02	15.84	7.72	17.97	0	10	7.47	1	2009	223	3	2	1	0	0	0	217	0	0	0	19	185	0	13	3	1	1	0	1	0	0	0	0	0	0	0	0	0
011008	2019	沐川县	1	1	0	1	2009	160	0	34569	37.5	16.59	7.72	17.97	0	10	6.73	1	2009	223	3	2	1	0	0	0	217	0	1	0	19	185	0	12	3	1	1	0	1	0	0	0	0	0	0	0	0	0
011008	2020	沐川县	1	1	0	1	2009	160	0	40619	33.38	19.19	7.72	17.97	3	10	7.74	1	2009	224	2	2	0	0	0	0	219	0	1	0	19	184	0	15	3	1	1	0	1	0	0	0	0	0	0	0	0	0
011008	2021	沐川县	1	1	0	1	2009	160	0	44942	35.11	20.4633	7.72	17.97	0	10	6.88	1	2009	226	4	3	1	0	0	0	220	0	1	0	19	181	0	19	2	1	0	0	1	0	0	0	0	0	0	0	0	0
011002	2009	沙湾区	0	1		1	2009		0	38060						10	5.85	1	2009	233	7	7	0	0	0	0	223	2	1	0	13	155	0	52	3	1	1	0	1	0	0	0		0	0	0	0	0	38
011002	2010	沙湾区	0	1		1	2009		0	48544						10	6.72	1	2009	218	7	7	0	0	0	0	208	2	2	0	13	148	0	43	3	1	1	0	1	0	0		0	0	0	0	0	0	174
011002	2011	沙湾区	0	1		1	2009		0	64273						10	6.58	1	2009	213	7	7	0	0	0	0	203	1	2	0	13	144	0	43	3	1	1	0	1	0	0	0	0	0	0	0	0	0	170
011002	2012	沙湾区	0	1		1	2009		0	76067						10	6.32	1	2009	201	7	7	0	0	0	0	191	1	2	0	13	133	0	42	3	1	1	0	1	0	0	0	0	0	0	0	0	0	159
011002	2013	沙湾区	0	1		1	2009		0	84820	47.1898					10	6.39	1	2009	212	8	8	0	0	0	0	188	2	2	0	13	134	0	37	16	1	1	0	0	1	0	0	13	0	0	0	0	0
011002	2014	沙湾区	0	1		1	2009		0	91165	48.4437					10	6.65	1	2009	213	8	8	0	0	0	0	189	2	2	0	13	134	0	38	16	1	1	0	1	0	0	0	13	0	0	0	0	0
011002	2015	沙湾区	0	1		1	2009		0	98215	49.859	13.2656	8.45	21.77	0	10	6.49241	1	2009	211	8	8	0	0	0	0	200	2	2	0	13	143	2	38	3	1	1	0	1	0	0	0	0	0	0	0	0	0
011002	2016	沙湾区	0	1	0	1	2009	160	0	105744	51.28	14.0967	8.45	21.77	0	10	6.83	1	2009	213	9	9	0	0	0	0	201	1	2	0	13	143	2	40	3	1	1	0	1	0	0	0	0	0	0	0	0	0
011002	2017	沙湾区	0	1	0	1	2009	160	0	115101	52.46	15.37	8.45	21.77	0	10	6.95404	1	2009	222	9	7	0	0	0	2	210	1	2	0	13	152	2	40	3	1	1	0	1	0	0	0	0	0	0	0	0	0
011002	2018	沙湾区	0	1	0	1	2009	160	0	123513	54	15.84	8.45	21.77	0	10	7.47	1	2009	218	9	7	0	0	0	2	206	1	2	0	13	148	1	41	3	1	1	0	1	0	0	0	0	0	0	0	0	0
011002	2019	沙湾区	0	1	0	1	2009	160	0	102925	55.4	16.59	8.45	21.77	0	10	6.73	1	2009	218	10	8	0	0	0	2	205	1	1	0	13	146	1	43	3	1	1	0	1	0	0	0	0	0	0	0	0	0
011002	2020	沙湾区	0	1	0	1	2009	160	0	125742	47.84	19.19	8.45	21.77	3	10	7.74	1	2009	207	10	9	0	0	0	1	194	1	1	0	8	142	1	41	3	1	1	0	1	0	0	0	0	0	0	0	0	0
011002	2021	沙湾区	0	1	0	1	2009	160	0	141731	48.59	20.4633	8.45	21.77	0	10	6.88	1	2009	211	9	7	0	0	0	2	199	1	2	0	8	143	1	44	3	1	1	0	1	0	0	0	0	0	0	0	0	0
010204	2009	沿滩区	0	1		1	2009		0	14350						2	6.71	1	2017	212	2	2	0	0	0	0	207	1	0	0	13	168	0	25	3	1	1	0	1	0	0	0		0	0	0	0	0	28
010204	2010	沿滩区	0	1		1	2009		0	19232						2	7.69	1	2017	203	2	2	0	0	0	0	198	1	0	0	13	168	0	16	3	1	1	0	1	0	0		0	0	0	0	0	0	186
010204	2011	沿滩区	0	1		1	2009		0	26292						2	4.92	1	2017	204	2	2	0	0	0	0	199	1	0	0	13	168	1	16	3	1	1	0	1	0	0	0	0	0	0	0	0	0	188
010204	2012	沿滩区	0	1		1	2009		0	30220						2	6.74	1	2017	206	2	2	0	0	0	0	201	1	1	0	13	168	1	17	3	1	1	0	1	0	0	0	0	0	0	0	0	0	189
010204	2013	沿滩区	0	1		1	2009		0	35860	36.2544					2	6.49	1	2017	223	2	2	0	0	0	0	203	1	1	0	13	168	0	20	18	1	1	0	0	1	0	0	15	0	0	0	0	0
010204	2014	沿滩区	0	1		1	2009		0	38624	37.65					2	6.92	1	2017	225	3	3	0	0	0	0	204	1	1	0	13	168	0	21	18	1	1	0	1	0	0	0	15	0	0	0	0	0
010204	2015	沿滩区	0	1		1	2009		0	41253	38.91	13.8144	8.42	19.61	0	2	9.31	1	2017	228	2	2	0	0	0	0	208	1	1	0	13	168	0	25	18	1	1	0	1	0	0	0	15	0	0	0	0	0
010204	2016	沿滩区	0	1		1	2009		0	43402	40.2	14.4633	8.42	19.61	0	2	7.16	1	2017	221	2	2	0	0	0	0	216	1	1	0	13	168	0	33	3	1	1	0	1	0	0	0	0	0	0	0	0	0
010204	2017	沿滩区	0	1	0	1	2009	100	0	50260	40.46	16.17	8.42	19.61	0	2	6.72	1	2017	225	3	2	0	0	0	1	219	1	1	0	13	168	0	36	3	1	1	0	1	0	0	0	0	0	0	0	0	0
010204	2018	沿滩区	0	1	0	1	2009	100	0	48920	42.16	15.49	8.42	19.61	0	2	7.23	1	2017	224	3	2	0	0	0	1	218	1	1	0	13	167	0	36	3	1	1	0	1	0	0	0	0	0	0	0	0	0
010204	2019	沿滩区	0	1	0	1	2009	100	0	56970	42.54	16.41	8.42	19.61	0	2	6.94	1	2017	230	4	3	0	0	0	1	223	1	1	0	13	167	0	41	3	1	1	0	1	0	0	0	0	0	0	0	0	0
010204	2020	沿滩区	0	1	0	1	2009	100	0	72844	47.91	21.29	8.42	19.61	9	2	7.72	1	2017	174	4	3	0	0	0	1	167	1	1	0	13	110	0	42	3	1	1	0	1	0	0	0	0	0	0	0	0	0
010204	2021	沿滩区	0	1	0	1	2009	100	0	84855	48.91	22.9967	8.42	19.61	1	2	6.48	1	2017	175	4	2	0	0	0	2	168	2	1	0	11	110	0	44	3	1	1	0	1	0	0	0	0	0	0	0	0	0
010404	2009	泸县	1	0		1	2020		0	12635						4	6.04	1	2015	721	13	12	0	0	0	1	705	1	6	0	26	553	30	89	3	1	1	0	1	0	0	0		0	0	0	0	0	102
010404	2010	泸县	1	0		1	2020		0	15657						4	7.61	1	2015	1453	14	13	0	0	0	1	1436	1	4	0	26	1286	29	90	3	1	1	0	1	0	0		0	0	0	0	0	0	1339
010404	2011	泸县	1	0		1	2020		0	20355						4	6.48	1	2015	1453	14	13	0	0	0	1	1436	1	4	0	26	1285	28	92	3	1	1	0	1	0	0	0	0	0	0	0	0	0	1339
010404	2012	泸县	1	0		1	2020		0	23288						4	6.48	1	2015	1304	16	14	1	0	0	1	1285	1	4	0	24	1142	27	87	3	1	1	0	1	0	0	0	0	0	0	0	0	0	1195
010404	2013	泸县	1	0		1	2020		0	25391	33.72					4	6.43	1	2015	1302	19	17	1	0	0	1	1260	1	5	0	24	1122	30	78	23	1	1	0	0	1	0	0	20	0	0	0	0	0
010404	2014	泸县	1	0		1	2020		0	27935	35.41					4	6.6	1	2015	1298	19	17	1	0	0	1	1256	1	5	0	24	1119	29	78	23	1	1	0	1	0	0	0	20	0	0	0	0	0
010404	2015	泸县	1	0		1	2020		0	29037	36.3842	11.9056	7.81	21.94	0	4	5.88	1	2015	1251	22	20	1	0	0	1	1224	1	4	0	19	1076	25	99	4	1	1	0	1	0	0	0	1	1	0	0	0	1
010404	2016	泸县	1	0		1	2020		0	32310	38.16	12.4367	7.81	21.94	0	4	5.41	1	2015	1248	32	29	2	0	0	1	1212	1	4	0	19	1064	16	108	3	1	1	0	1	0	0	0	0	1	0	0	0	1
010404	2017	泸县	1	0		1	2020		0	34554	39.71	13.74	7.81	21.94	0	4	5.82	1	2015	1257	37	33	2	0	0	2	1216	1	4	0	19	1067	11	114	3	1	1	0	1	0	0	0	0	1	0	0	0	1
010404	2018	泸县	1	0		1	2020		0	35994	41.8	13.3	7.81	21.94	0	4	6.33	1	2015	1227	37	32	2	0	0	3	1186	1	4	0	19	1037	10	115	4	1	1	0	1	0	0	1	0	0	0	0	0	0
010404	2019	泸县	1	0		1	2020		0	43954	43.3	14.03	7.81	21.94	0	4	5.94	1	2015	1202	33	29	2	0	0	2	1165	1	3	0	19	1006	4	132	4	1	1	0	1	0	0	1	0	0	0	0	0	0
010404	2020	泸县	1	1	0	1	2020	110	0	51218	41.22	17.65	7.81	21.94	24	4	6.71	1	2015	1194	31	27	2	0	0	2	1158	1	3	0	19	995	3	137	4	1	1	0	1	0	0	1	0	1	0	0	0	1
010404	2021	泸县	1	1	0	1	2020	110	0	56842	42.43	18.9533	7.81	21.94	1	4	8.36	1	2015	1173	21	18	1	0	0	2	1144	1	0	0	19	970	1	153	5	1	1	1	1	0	0	1	0	3	0	0	0	0
012002	2009	泸定县	0	1	0	1	2009		1	9321						20		1	2015	110	3	2	1	0	0	0	104	0	0	0	12	47	0	45	3	1	1	0	1	0	0	0		0	0	0	0	0	22
012002	2010	泸定县	0	1	0	1	2009		1	10639						20	5.05	1	2015	110	3	2	1	0	0	0	104	0	0	0	12	47	0	45	3	1	1	0	1	0	0		0	0	0	0	0	0	68
012002	2011	泸定县	0	1	0	1	2009		1	13696						20	4.31	1	2015	110	3	2	1	0	0	0	104	0	0	0	12	47	0	45	3	1	1	0	1	0	0	0	0	0	0	0	0	0	69
012002	2012	泸定县	0	1	0	1	2009		1	18782						20	4.31	1	2015	176	3	2	1	0	0	0	170	0	0	0	12	113	0	45	3	1	1	0	1	0	0	0	0	0	0	0	0	0	135
012002	2013	泸定县	0	1	0	1	2009		1	20931	38.5143					20	4	1	2015	189	3	2	1	0	0	0	182	0	0	0	12	124	0	46	4	1	1	0	0	1	0	0	1	0	0	0	0	0
012002	2014	泸定县	0	1	0	1	2009		1	21101	39.58					20	4.34	1	2015	192	3	2	1	0	0	0	185	0	0	0	12	125	0	48	4	1	1	0	1	0	0	0	1	0	0	0	0	0
012002	2015	泸定县	0	1	0	1	2009	100	1	21185	41.38	6.84	9.35	13.6	0	20	4.04	1	2015	193	3	2	1	0	0	0	186	0	0	0	13	125	0	48	4	1	1	0	1	0	0	0	1	0	0	0	0	0
012002	2016	泸定县	0	1	0	1	2009	100	1	20612	42.51	7.56	9.35	13.6	0	20	3.68	1	2015	189	3	1	1	0	0	1	183	0	0	0	13	125	0	45	3	1	1	0	1	0	0	0	0	0	0	0	0	0
012002	2017	泸定县	0	1	0	1	2009	100	1	20907	43.1	7.76	9.35	13.6	0	20	3.26	1	2015	195	3	1	1	0	0	1	189	0	0	0	13	131	0	45	3	1	1	0	1	0	0	0	0	0	0	0	0	0
012002	2018	泸定县	0	1	0	1	2009	100	1	22843	44.45	9.37	9.35	13.6	0	20	3.4	1	2015	190	3	1	1	0	0	1	184	0	0	0	13	131	0	40	3	1	1	0	1	0	0	0	0	0	0	0	0	0
012002	2019	泸定县	0	1	0	1	2009	100	1	31647	46.2511	9.72	9.35	13.6	0	20	3.47	1	2015	185	3	1	1	0	0	1	179	0	0	0	13	131	0	35	3	1	1	0	1	0	0	0	0	0	0	0	0	0
012002	2020	泸定县	0	1	0	1	2009	100	1	34641	47.24	8.36	9.35	13.6	78	20	3.82	1	2015	179	3	1	1	0	0	1	173	0	0	0	12	131	0	30	3	1	1	0	1	0	0	0	0	0	0	0	0	0
012002	2021	泸定县	0	1	0	1	2009	100	1	38524	47.97	8.56	9.35	13.6	0	20	4.44	1	2015	137	3	1	0	0	1	1	131	0	0	0	9	92	0	30	3	1	1	0	1	0	0	0	0	0	0	0	0	0
011204	2009	洪雅县	0	1	1	1	2009		0	15921						12	6.69	1	2016	208	3	1	1	0	0	1	202	1	0	0	15	177	0	9	3	1	1	0	1	0	0	0		0	0	0	0	0	21
011204	2010	洪雅县	0	1	1	1	2009		0	18294						12	7.52	1	2016	208	3	1	1	0	0	1	202	1	0	0	15	177	0	9	3	1	1	0	1	0	0		0	0	0	0	0	0	197
011204	2011	洪雅县	0	1	1	1	2009		0	22629						12	6.89	1	2016	225	4	2	1	0	0	1	218	1	0	0	14	190	0	13	3	1	1	0	1	0	0	0	0	0	0	0	0	0	210
011204	2012	洪雅县	0	1	1	1	2009		0	25777						12	6.89	1	2016	224	4	2	1	0	0	1	217	1	0	0	14	190	0	12	3	1	1	0	1	0	0	0	0	0	0	0	0	0	210
011204	2013	洪雅县	0	1	1	1	2009		0	28047	36.6086					12	6.58	1	2016	237	4	2	1	0	0	1	219	1	0	0	14	192	0	12	14	1	1	0	0	1	0	0	11	0	0	0	0	0
011204	2014	洪雅县	0	1	1	1	2009		0	30542	38					12	7.18	1	2016	237	4	2	1	0	0	1	219	1	0	0	14	192	0	12	14	1	1	0	1	0	0	0	11	0	0	0	0	0
011204	2015	洪雅县	0	1	1	1	2009	50	0	32669	39.31	15.3067	8.24	20.88	0	12	7.35	1	2016	231	4	2	1	0	0	1	224	1	0	0	14	196	0	13	3	1	1	0	1	0	0	0	0	0	0	0	0	0
011204	2016	洪雅县	0	1	1	1	2009	50	0	35260	40.76	15.38	8.24	20.88	0	12	7.47	1	2016	231	4	2	1	0	0	1	224	1	0	0	14	196	0	13	3	1	1	0	1	0	0	0	0	0	0	0	0	0
011204	2017	洪雅县	0	1	1	1	2009	50	0	35841	42.01	16.54	8.24	20.88	0	12	7.41	1	2016	235	7	4	1	0	0	2	225	1	0	0	14	196	0	14	3	1	1	0	1	0	0	0	0	0	0	0	0	0
011204	2018	洪雅县	0	1	0	1	2009	100	0	37981	43.52	14.97	8.24	20.88	0	12	7.72	1	2016	234	6	3	1	0	0	2	225	1	0	0	14	196	0	14	3	1	1	0	1	0	0	0	0	0	0	0	0	0
011204	2019	洪雅县	0	1	0	1	2009	100	0	40664	44.99	15.6	8.24	20.88	0	12	7.32	1	2016	241	6	3	1	0	0	2	232	1	0	0	14	194	0	23	3	1	1	0	1	0	0	0	0	0	0	0	0	0
011204	2020	洪雅县	0	1	0	1	2009	100	0	43543	45.32	20.02	8.24	20.88	8	12	8.17	1	2016	240	6	3	1	0	0	2	232	1	0	0	14	194	0	23	2	1	0	0	1	0	0	0	0	0	0	0	0	0
011204	2021	洪雅县	0	1	0	1	2009	100	0	47505	46.17	21.18	8.24	20.88	0	12	7.66	1	2016	238	6	3	1	0	0	2	230	1	0	0	14	193	0	22	2	1	0	0	1	0	0	0	0	0	0	0	0	0
010601	2009	涪城区	0	1		1	2009		0	41722						6	6.12	1	2018	388	23	17	2	0	0	4	354	0	14	0	17	125	0	198	10	2	2	1	2	1	1	1		1	0	0	0	1	111
010601	2010	涪城区	0	1		1	2009		0	44634						6	7.47	1	2018	399	20	14	2	0	0	4	368	8	17	0	17	124	0	202	10	2	2	1	2	1	1		0	1	0	0	0	1	226
010601	2011	涪城区	0	1		1	2009		0	52356						6	6.25	1	2018	379	22	16	2	0	0	4	346	8	17	0	17	123	0	181	10	2	2	1	2	1	1	0	0	1	0	0	0	1	218
010601	2012	涪城区	0	1		1	2009		0	58865						6	6.58	1	2018	355	22	16	2	0	0	4	322	8	19	0	17	126	0	152	10	2	2	1	2	1	1	0	1	1	0	0	0	1	209
010601	2013	涪城区	0	1		1	2009		0	65013	74.3					6	6.37	1	2018	356	23	16	3	0	0	4	310	8	18	0	17	123	0	144	20	2	2	1	1	2	1	1	10	3	0	0	0	3
010601	2014	涪城区	0	1		1	2009		0	69451	75.1					6	6.6	1	2018	363	22	15	3	0	0	4	318	8	18	0	18	130	0	144	20	2	2	1	2	1	1	1	10	3	0	0	0	3
010601	2015	涪城区	0	1		1	2009		0	72418	76.003	13.5878	10.62	11.56	0	6	7.65	1	2018	352	23	15	4	0	0	4	316	8	19	0	18	130	0	141	11	2	2	1	2	1	1	1	1	2	0	0	0	2
010601	2016	涪城区	0	1	1	1	2009	120	0	75475	76.853	13.9733	10.62	11.56	0	6	6.43	1	2018	357	22	14	4	0	0	4	321	8	23	0	18	132	0	140	11	2	2	1	2	1	1	1	1	3	0	0	0	3
010601	2017	涪城区	0	1	1	1	2009	120	0	84431	77.71	15.07	10.62	11.56	0	6	6.58	1	2018	400	21	11	4	0	0	6	368	8	24	0	18	129	0	189	10	2	2	1	2	1	1	1	0	1	0	0	0	1
010601	2018	涪城区	0	1	1	1	2009	120	0	92313	78.75	14.39	10.62	11.56	0	6	8.11	1	2018	541	28	13	4	0	0	10	502	8	40	0	18	135	1	300	10	2	2	1	2	1	1	1	0	1	0	0	0	1
010601	2019	涪城区	0	1	1	1	2009	120	0	107449	81.47	15.13	10.62	11.56	0	6	6.49	1	2018	568	33	16	4	1	0	11	525	9	46	0	17	133	1	319	9	2	2	1	2	1	1	0	0	1	0	0	0	1
010601	2020	涪城区	0	1	1	1	2009	120	0	83535	80.25	18.36	10.62	11.56	22	6	6.67	1	2018	574	32	13	4	1	0	13	530	10	44	0	14	121	3	338	11	3	2	1	2	2	1	0	0	1	0	0	0	1
010601	2021	涪城区	0	1	1	1	2009	120	0	91923	82.45	19.4567	10.62	11.56	1	6	7.51	1	2018	649	32	12	4	1	0	13	605	11	45	0	14	121	4	410	11	3	2	1	2	2	1	0	0	1	0	0	0	1
011506	2009	渠县	0	0		1	2019		0	8866						15	5.93	1	2018	760	4	3	1	0	0	0	751	1	2	0	60	543	5	140	5	1	1	2	1	0	0	0		0	0	0	0	0	115
011506	2010	渠县	0	0		1	2019		0	10945						15		1	2018	760	4	3	1	0	0	0	751	1	2	0	60	543	6	139	5	1	1	2	1	0	0		0	0	0	0	0	0	616
011506	2011	渠县	0	0		1	2019		0	13865						15		1	2018	760	6	5	1	0	0	0	749	1	2	0	60	543	6	137	5	1	1	2	1	0	0	0	0	0	0	0	0	0	619
011506	2012	渠县	0	0		1	2019		0	15128						15		1	2018	760	6	5	1	0	0	0	749	1	2	0	60	543	6	137	5	1	1	2	1	0	0	0	0	0	0	0	0	0	619
011506	2013	渠县	0	0		1	2019		0	16578	30.5369					15	5.78	1	2018	809	15	12	1	1	0	1	728	1	1	0	60	543	2	121	65	1	1	2	0	1	0	0	60	1	0	0	0	1
011506	2014	渠县	0	0		1	2019		0	18260	32.76					15	6.47	1	2018	779	14	11	1	1	0	1	699	1	1	0	60	543	2	92	65	1	1	2	1	0	0	0	60	1	0	0	0	1
011506	2015	渠县	0	0		1	2019		0	19294	34.39	12.7733	8.05	20.61	0	15	5.98	1	2018	780	12	9	1	1	0	1	704	1	1	0	60	543	2	97	63	1	1	2	1	0	0	0	58	1	0	0	0	1
011506	2016	渠县	0	0		1	2019		0	20846	35.84	13	8.05	20.61	0	15	5.76	1	2018	723	13	10	1	1	0	1	703	1	1	0	59	543	1	98	6	1	1	2	1	0	0	0	1	1	0	0	0	1
011506	2017	渠县	0	0		1	2019		0	22695	37.3	14.24	8.05	20.61	0	15	5.88	1	2018	718	14	10	1	1	0	2	698	1	1	0	59	540	0	97	5	1	1	2	1	0	0	0	0	1	0	0	0	1
011506	2018	渠县	0	0		1	2019		0	24309	38.9	12.96	8.05	20.61	0	15	5.22	1	2018	727	20	13	4	1	0	2	702	1	1	0	59	535	1	105	4	1	1	1	1	0	0	0	0	1	0	0	0	1
011506	2019	渠县	0	1	0	1	2019	120	0	30337	41	13.68	8.05	20.61	0	15	5.86	1	2018	756	27	20	4	1	0	2	724	3	1	0	59	535	2	124	4	1	1	1	1	0	0	0	0	1	0	0	0	1
011506	2020	渠县	0	1	0	1	2019	120	0	37387	41.93	17.96	8.05	20.61	42	15	6.37	1	2018	744	28	21	4	1	0	2	711	3	1	0	59	521	3	124	5	1	1	1	1	0	1	0	0	0	0	0	0	0
011506	2021	渠县	0	1	0	1	2019	120	0	41617	43.04	19.2	8.05	20.61	0	15	7.96	1	2018	657	31	23	5	1	0	2	621	3	1	0	59	399	4	155	5	1	1	1	1	0	1	0	0	0	0	0	0	0
010109	2009	温江区	0	1	1	1	2009		0	43968						1	5.74	1	2009	288	8	7	1	0	0	0	277	2	0	0	9	153	2	111	3	1	1	0	1	0	0	0		0	0	0	0	0	92
010109	2010	温江区	0	1	1	1	2009		0	50518						1	4.83	1	2009	276	9	8	1	0	0	0	264	5	5	0	6	153	2	93	3	1	1	0	1	0	0		0	0	0	0	0	0	205
010109	2011	温江区	0	1	1	1	2009		0	56931						1	5.03	1	2009	281	9	8	1	0	0	0	269	6	11	0	11	152	2	87	3	1	1	0	1	0	0	0	0	0	0	0	0	0	216
010109	2012	温江区	0	1	1	1	2009		0	65828						1	6.17	1	2009	283	12	10	1	0	0	1	268	6	11	0	11	152	1	87	3	1	1	0	1	0	0	0	0	0	0	0	0	0	214
010109	2013	温江区	0	1	1	1	2009		0	72598	66.44					1	5.01	1	2009	320	13	11	1	0	0	1	303	6	10	0	11	153	1	122	4	1	1	0	0	1	0	0	1	0	0	0	0	0
010109	2014	温江区	0	1	1	1	2009		0	77588	68.72					1	5.23	1	2009	324	15	13	1	0	0	1	305	6	10	0	11	152	1	125	4	1	1	0	1	0	0	0	1	0	0	0	0	0
010109	2015	温江区	0	1	1	1	2009	200	0	80621	70.0221	11.4044	11.32	11.12	0	1	6.07641	1	2009	326	21	17	1	0	0	3	301	5	8	0	10	152	1	125	4	1	1	0	1	0	0	0	1	0	0	0	0	0
010109	2016	温江区	0	1	1	1	2009	200	0	85772	71.58	12.4733	11.32	11.12	0	1	6.54	1	2009	335	22	18	1	0	0	3	310	5	9	0	10	152	1	133	3	1	1	0	1	0	0	0	0	0	0	0	0	0
010109	2017	温江区	0	1	1	1	2009	200	0	96876	72.41	12.76	11.32	11.12	0	1	6.17	1	2009	378	21	17	1	0	0	3	354	5	9	0	10	153	1	176	3	1	1	0	1	0	0	0	0	0	0	0	0	0
010109	2018	温江区	0	1	1	1	2009	200	0	105661	73.61	15.26	11.32	11.12	0	1	5.96	1	2009	409	24	19	1	0	0	4	382	4	9	0	10	152	1	206	3	1	1	0	1	0	0	0	0	0	0	0	0	0
010109	2019	温江区	0	1	1	1	2009	200	0	111530	75.32	15.68	11.32	11.12	0	1	6.15	1	2009	513	26	20	1	0	0	5	477	5	9	0	8	148	12	295	3	1	1	0	1	0	0	0	0	7	0	0	0	7
010109	2020	温江区	0	1	1	1	2009	200	0	66084	78.01	13.62	11.32	11.12	456	1	4.55	1	2009	573	26	20	1	0	0	5	536	5	10	0	8	148	18	347	3	1	1	0	1	0	0	0	0	8	0	0	0	8
010109	2021	温江区	0	1	1	1	2009	200	0	70289	78.13	13.9067	11.32	11.12	457	1	4	1	2009	654	39	33	1	0	0	5	600	8	9	0	5	148	56	371	3	1	1	0	1	0	0	0	0	12	0	0	0	1
010602	2009	游仙区	0	1		1	2009		0	16254						6	6.12	1	2018	296	5	4	0	0	0	1	286	3	0	0	24	196	0	63	4	2	1	0	1	0	0	0		1	0	0	0	1	86
010602	2010	游仙区	0	1		1	2009		0	20158						6	7.47	1	2018	296	5	4	0	0	0	1	286	3	0	0	24	196	0	63	4	2	1	0	1	0	0		0	1	0	0	0	1	229
010602	2011	游仙区	0	1		1	2009		0	24054						6	6.25	1	2018	294	5	4	0	0	0	1	284	3	0	0	24	196	0	61	4	2	1	0	1	0	0	0	0	1	0	0	0	1	230
010602	2012	游仙区	0	1		1	2009		0	27505						6	6.58	1	2018	331	5	4	0	0	0	1	320	3	0	0	24	232	0	61	5	2	2	0	1	0	0	0	0	1	0	0	0	1	266
010602	2013	游仙区	0	1		1	2009		0	32465	47					6	6.37	1	2018	347	7	6	0	0	0	1	321	4	0	0	24	232	0	61	18	3	2	0	0	1	0	0	12	1	0	0	0	1
010602	2014	游仙区	0	1		1	2009		0	34783	48.69					6	6.6	1	2018	344	7	5	1	0	0	1	318	4	0	0	23	230	0	61	18	3	2	0	1	0	0	0	12	1	0	0	0	1
010602	2015	游仙区	0	1		1	2009		0	36175	50.1132	13.5878	9.58	17.69	0	6	7.65	1	2018	324	5	3	1	0	0	1	313	4	0	0	23	229	0	57	5	2	2	0	1	0	0	0	0	1	0	0	0	1
010602	2016	游仙区	0	1	1	1	2009	120	0	38809	51.5632	13.9733	9.58	17.69	0	6	6.43	1	2018	324	6	3	1	0	0	2	312	4	0	0	23	229	0	56	5	2	2	0	1	0	0	0	0	1	0	0	0	1
010602	2017	游仙区	0	1	1	1	2009	120	0	46501	53.3	15.07	9.58	17.69	0	6	6.58	1	2018	341	7	4	1	0	0	2	328	4	0	0	23	231	0	70	5	2	2	0	1	0	0	0	0	1	0	0	0	1
010602	2018	游仙区	0	1	1	1	2009	120	0	51511	55	14.39	9.58	17.69	0	6	8.11	1	2018	381	11	6	1	0	0	3	365	4	0	0	23	234	1	103	5	2	2	0	1	0	0	0	0	0	0	0	0	0
010602	2019	游仙区	0	1	1	1	2009	120	0	72937	57.32	15.13	9.58	17.69	0	6	6.49	1	2018	435	10	5	1	0	0	3	420	4	11	0	23	236	1	145	5	2	2	0	1	0	0	0	0	0	0	0	0	0
010602	2020	游仙区	0	1	1	1	2009	120	0	72119	61.01	18.36	9.58	17.69	22	6	6.67	1	2018	448	12	6	2	0	0	3	431	4	11	0	24	244	1	147	5	2	2	0	1	0	0	0	0	0	0	0	0	0
010602	2021	游仙区	0	1	1	1	2009	120	0	79279	61.23	19.4567	9.58	17.69	1	6	7.51	1	2018	425	13	7	2	0	0	3	407	5	11	0	10	224	1	156	5	2	2	0	1	0	0	0	0	0	0	0	0	0
012007	2009	炉霍县	0	1	0	1	2009		1	5926						20		1	2015	114	2	1	1	0	0	0	108	0	0	0	18	90	0	0	4	1	1	0	1	0	1	0		0	0	0	0	0	57
012007	2010	炉霍县	0	1	0	1	2009		1	6332						20	5.05	1	2015	114	2	1	1	0	0	0	108	0	0	0	18	90	0	0	4	1	1	0	1	0	1		0	0	0	0	0	0	109
012007	2011	炉霍县	0	1	0	1	2009		1	7680						20	4.31	1	2015	114	2	1	1	0	0	0	108	0	0	0	18	90	0	0	4	1	1	0	1	0	1	0	0	0	0	0	0	0	110
012007	2012	炉霍县	0	1	0	1	2009		1	8614						20	4.31	1	2015	143	2	1	1	0	0	0	137	0	0	0	18	119	0	0	4	1	1	0	1	0	1	0	0	0	0	0	0	0	139
012007	2013	炉霍县	0	1	0	1	2009		1	9726	27.9412					20	4	1	2015	144	2	1	1	0	0	0	137	0	0	0	18	119	0	0	5	1	1	0	0	1	0	1	1	0	0	0	0	0
012007	2014	炉霍县	0	1	0	1	2009		1	10778	28.68					20	4.34	1	2015	144	2	1	1	0	0	0	137	0	0	0	18	119	0	0	5	1	1	0	1	0	1	0	1	0	0	0	0	0
012007	2015	炉霍县	0	1	0	1	2009	100	1	11401	28.75	6.84	6.32	8.27	0	20	4.04	1	2015	144	2	1	0	0	1	0	137	0	0	0	18	119	0	0	5	1	1	0	1	0	1	0	1	0	0	0	0	0
012007	2016	炉霍县	0	1	0	1	2009	100	1	12728	28.92	7.56	6.32	8.27	0	20	3.68	1	2015	143	2	1	0	0	1	0	137	0	0	0	18	119	0	0	4	1	1	0	1	0	1	0	0	0	0	0	0	0
012007	2017	炉霍县	0	1	0	1	2009	100	1	13748	29.95	7.76	6.32	8.27	0	20	3.26	1	2015	143	2	1	0	0	1	0	137	0	0	0	18	119	0	0	4	1	1	0	1	0	1	0	0	0	0	0	0	0
012007	2018	炉霍县	0	1	0	1	2009	100	1	14728	30.97	9.37	6.32	8.27	0	20	3.4	1	2015	143	2	1	0	0	1	0	137	0	0	0	18	119	0	0	4	1	1	0	1	0	1	0	0	0	0	0	0	0
012007	2019	炉霍县	0	1	0	1	2009	100	1	23796	32.3443	9.72	6.32	8.27	0	20	3.47	1	2015	199	2	1	0	0	1	0	193	0	0	0	18	175	0	0	4	1	1	0	1	0	1	0	0	0	0	0	0	0
012007	2020	炉霍县	0	1	0	1	2009	100	1	27104	27.53	8.36	6.32	8.27	78	20	3.82	1	2015	198	2	1	0	0	1	0	193	0	0	0	18	175	0	0	3	1	1	0	1	0	0	0	0	0	0	0	0	0
012007	2021	炉霍县	0	1	0	1	2009	100	1	29114	28.14	8.56	6.32	8.27	0	20	4.44	1	2015	195	2	1	0	0	1	0	190	0	0	0	15	175	0	0	3	1	1	0	1	0	0	0	0	0	0	0	0	0
011005	2009	犍为县	0	1		1	2009		0	12580						10	5.85	1	2009	634	3	2	1	0	0	0	628	1	1	0	30	496	1	99	3	1	1	0	1	0	0	0		0	0	0	0	0	535
011005	2010	犍为县	0	1		1	2009		0	16053						10	6.72	1	2009	602	3	2	1	0	0	0	596	1	1	0	30	474	1	89	3	1	1	0	1	0	0		0	0	0	0	0	0	513
011005	2011	犍为县	0	1		1	2009		0	21053						10	6.58	1	2009	603	6	5	1	0	0	0	594	1	1	0	30	473	0	89	3	1	1	0	1	0	0	0	0	0	0	0	0	0	514
011005	2012	犍为县	0	1		1	2009		0	23658						10	6.32	1	2009	599	6	5	1	0	0	0	590	1	2	0	30	472	0	85	3	1	1	0	1	0	0	0	0	0	0	0	0	0	513
011005	2013	犍为县	0	1		1	2009		0	26212	32.9456					10	6.39	1	2009	632	6	5	1	0	0	0	594	1	2	0	30	473	2	86	32	1	1	0	0	1	0	0	29	0	0	0	0	0
011005	2014	犍为县	0	1		1	2009		0	28745	34.4639					10	6.65	1	2009	625	7	6	1	0	0	0	586	1	0	0	30	469	2	84	32	1	1	0	1	0	0	0	29	0	0	0	0	0
011005	2015	犍为县	0	1		1	2009		0	31675	35.9556	13.2656	8.2	21.23	0	10	6.49241	1	2009	590	8	7	1	0	0	0	579	1	0	0	30	458	2	88	3	1	1	0	1	0	0	0	0	0	0	0	0	0
011005	2016	犍为县	0	1	0	1	2009	160	0	34490	37.47	14.0967	8.2	21.23	0	10	6.83	1	2009	586	6	5	1	0	0	0	577	1	0	0	30	456	3	87	3	1	1	0	1	0	0	0	0	0	0	0	0	0
011005	2017	犍为县	0	1	0	1	2009	160	0	37505	38.95	15.37	8.2	21.23	0	10	6.95404	1	2009	584	6	5	1	0	0	0	575	1	0	0	30	455	4	85	3	1	1	0	1	0	0	0	0	0	0	0	0	0
011005	2018	犍为县	0	1	0	1	2009	160	0	40051	40.63	15.84	8.2	21.23	0	10	7.47	1	2009	589	7	6	1	0	0	0	579	1	0	0	30	458	3	87	3	1	1	0	1	0	0	0	0	0	0	0	0	0
011005	2019	犍为县	0	1	0	1	2009	160	0	50442	42.19	16.59	8.2	21.23	0	10	6.73	1	2009	576	8	6	1	0	0	1	564	1	0	0	30	447	3	83	3	1	1	0	1	0	0	0	0	1	0	0	0	1
011005	2020	犍为县	0	1	0	1	2009	160	0	55702	40.66	19.19	8.2	21.23	3	10	7.74	1	2009	559	9	7	1	0	0	1	546	1	0	0	30	425	3	87	3	1	1	0	1	0	0	0	0	1	0	0	0	1
011005	2021	犍为县	0	1	0	1	2009	160	0	61634	41.69	20.4633	8.2	21.23	0	10	6.88	1	2009	554	9	7	1	0	0	1	540	1	0	0	30	422	4	83	4	2	1	0	1	0	0	0	0	1	0	0	0	1
011307	2009	珙县	0	0		0			0	12800						13	6.8	1	2018	377	6	4	0	1	0	1	368	1	6	0	17	289	1	54	3	1	1	0	1	0	0	0		0	0	0	0	0	324
011307	2010	珙县	0	0		0			0	17209						13	7.97	1	2018	343	6	4	0	1	0	1	334	1	6	0	17	275	1	34	3	1	1	0	1	0	0		0	0	0	0	0	0	303
011307	2011	珙县	0	0		0			0	22772						13	6.57	1	2018	382	9	5	2	0	0	2	370	1	6	0	16	312	1	34	3	1	1	0	1	0	0	0	0	0	0	0	0	0	340
011307	2012	珙县	0	0		0			0	25429						13	6.62	1	2018	431	10	5	2	1	0	2	418	1	6	0	16	355	0	40	3	1	1	0	1	0	0	0	0	0	0	0	0	0	382
011307	2013	珙县	0	0		0			0	28073	45.775					13	6.49	1	2018	449	8	3	2	1	0	2	420	1	6	0	16	357	0	40	21	1	1	0	0	1	0	0	18	0	0	0	0	0
011307	2014	珙县	0	0		0			0	30950	46.81					13	6.85629	1	2018	450	8	3	2	1	0	2	422	1	6	0	16	359	0	40	20	1	1	0	1	0	0	0	17	0	0	0	0	0
011307	2015	珙县	0	0		0			0	32916	47.91	11.1744	8.18	15.62	0	13	6.737	1	2018	433	8	3	2	1	0	2	422	1	6	0	16	359	0	40	3	1	1	0	1	0	0	0	0	0	0	0	0	0
011307	2016	珙县	0	0		0			0	35497	49.19	11.4933	8.18	15.62	0	13	6.28608	1	2018	419	8	2	3	1	0	2	408	1	5	0	16	346	0	40	3	1	1	0	1	0	0	0	0	0	0	0	0	0
011307	2017	珙县	0	0		0			0	39434	50.49	12.56	8.18	15.62	0	13	6.26195	1	2018	416	7	2	3	1	0	1	406	0	5	0	17	344	0	40	3	1	1	0	1	0	0	0	0	0	0	0	0	0
011307	2018	珙县	0	0		0			0	42897	51.79	11.73	8.18	15.62	0	13	6.2	1	2018	425	12	6	3	2	0	1	410	0	12	0	17	341	0	40	3	1	1	0	1	0	0	0	0	0	0	0	0	0
011307	2019	珙县	0	0		0			0	42204	52.53	12.45	8.18	15.62	0	13	5.6	1	2018	419	14	8	3	2	0	1	402	0	10	0	17	336	0	39	3	1	1	0	1	0	0	0	0	0	0	0	0	0
011307	2020	珙县	0	0		0			0	50497	52.41	15.76	8.18	15.62	12	13	7.31	1	2018	365	15	9	3	1	0	2	347	0	9	0	17	291	0	30	3	1	1	0	1	0	0	0	0	0	0	0	0	0
011307	2021	珙县	0	0		0			0	56481	52.8	16.8267	8.18	15.62	1	13	6.44	1	2018	359	15	10	3	0	0	2	341	0	8	0	13	291	0	29	3	1	1	0	1	0	0	0	0	0	0	0	0	0
011903	2009	理县	0	1		1	2009		1	15667						19	4.19	1	2017	103	2	1	1	0	0	0	98	0	0	0	13	81	0	4	3	1	1	0	1	0	0	0		1	0	1	0	0	46
011903	2010	理县	0	1		1	2009		1	19398						19	3.99	1	2017	104	2	1	1	0	0	0	99	0	0	0	13	81	0	5	3	1	1	0	1	0	0		0	0	0	0	0	0	98
011904	2011	理县	0	1		1	2009		1	28094						19	3.74	1	2017	126	2	1	1	0	0	0	120	1	0	0	23	86	0	10	3	1	1	0	1	0	0	0	0	1	0	1	0	0	113
011903	2012	理县	0	1		1	2009		1	32143						19	3.46	1	2017	129	3	2	1	0	0	0	122	1	1	0	23	86	0	11	3	1	1	0	1	0	0	0	0	1	0	1	0	0	115
011903	2013	理县	0	1		1	2009		1	38316	32.3529					19	3.43	1	2017	104	1	1	0	0	0	0	98	0	0	0	13	81	0	4	4	1	1	0	0	1	0	0	1	1	0	0	0	1
011903	2014	理县	0	1		1	2009		1	42147	33.46					19	4.64	1	2017	105	1	1	0	0	0	0	99	0	0	0	13	81	0	5	4	1	1	0	1	0	0	0	1	1	0	0	0	1
011903	2015	理县	0	1		1	2009		1	45778	34.83	7.95444	8.55	13.95	0	19	4.47	1	2017	101	2	1	0	0	1	0	95	0	0	0	13	81	0	1	3	1	1	0	1	0	0	0	0	1	0	0	0	1
011903	2016	理县	0	1		1	2009		1	48147	35.84	8.74333	8.55	13.95	0	19	3.65	1	2017	100	2	1	0	0	1	0	95	0	0	0	13	81	0	1	3	1	1	0	1	0	0	0	0	0	0	0	0	0
011903	2017	理县	0	1	1	1	2009	25	1	50533	36.85	9.26	8.55	13.95	0	19	3.46	1	2017	101	2	1	1	0	0	0	96	0	0	0	13	81	0	2	3	1	1	0	1	0	0	0	0	0	0	0	0	0
011903	2018	理县	0	1	1	1	2009	25	1	50335	38.15	10.93	8.55	13.95	0	19	4.16	1	2017	101	2	1	1	0	0	0	96	0	0	0	13	81	0	2	3	1	1	0	1	0	0	0	0	0	0	0	0	0
011903	2019	理县	0	1	1	1	2009	25	1	58289	39.52	11.11	8.55	13.95	0	19	4.09	1	2017	100	2	1	1	0	0	0	95	0	0	0	13	81	0	1	3	1	1	0	1	0	0	0	0	0	0	0	0	0
011903	2020	理县	0	1	1	1	2009	25	1	72544	38.99	10.81	8.55	13.95	1	19	4.37	1	2017	98	2	1	0	0	1	0	94	0	0	0	11	81	0	2	2	1	0	0	1	0	0	0	0	0	0	0	0	0
011903	2021	理县	0	1	1	1	2009	25	1	87034	39.45	11.3267	8.55	13.95	0	19	3.66	1	2017	80	2	1	0	0	1	0	76	0	0	0	11	63	0	2	2	1	0	0	1	0	0	0	0	0	0	0	0	0
012014	2009	理塘县	0	1	0	1	2009		1	8164						20		1	2015	112	2	1	0	0	1	0	106	0	0	0	23	81	0	2	3	1	1	0	1	0	0	0		1	0	0	1	0	27
012014	2010	理塘县	0	1	0	1	2009		1	8373						20	5.05	1	2015	112	2	1	0	0	1	0	106	0	0	0	23	81	0	2	3	1	1	0	1	0	0		0	1	0	0	1	0	107
012014	2011	理塘县	0	1	0	1	2009		1	9279						20	4.31	1	2015	116	2	1	0	0	1	0	110	0	0	0	23	850	0	2	3	1	1	0	1	0	0	0	0	1	0	0	1	0	112
012014	2012	理塘县	0	1	0	1	2009		1	10257						20	4.31	1	2015	148	2	1	0	0	1	0	142	0	0	0	23	117	0	2	3	1	1	0	1	0	0	0	0	1	0	0	1	0	144
012014	2013	理塘县	0	1	0	1	2009		1	11799	34.3795					20	4	1	2015	149	2	1	0	0	1	0	142	0	0	0	23	117	0	2	4	1	1	0	0	1	0	0	1	1	0	0	1	0
012014	2014	理塘县	0	1	0	1	2009		1	12688	34.8					20	4.34	1	2015	183	2	1	0	0	1	0	176	0	0	0	23	151	0	2	4	1	1	0	1	0	0	0	1	1	0	0	1	0
012014	2015	理塘县	0	1	0	1	2009	100	1	13445	36.07	6.84	5.73	6.18	0	20	4.04	1	2015	183	2	1	0	0	1	0	176	0	0	0	23	151	0	2	4	1	1	0	1	0	0	0	1	1	0	0	1	0
012014	2016	理塘县	0	1	0	1	2009	100	1	14310	38.05	7.56	5.73	6.18	0	20	3.68	1	2015	181	2	1	0	0	1	0	176	0	0	0	24	151	0	1	3	1	1	0	1	0	0	0	0	0	0	0	0	0
012014	2017	理塘县	0	1	0	1	2009	100	1	15859	38.78	7.76	5.73	6.18	0	20	3.26	1	2015	184	2	1	0	0	1	0	178	0	0	0	24	151	0	3	3	1	1	0	1	0	0	0	0	1	0	0	0	1
012014	2018	理塘县	0	1	0	1	2009	100	1	17506	39.16	9.37	5.73	6.18	0	20	3.4	1	2015	184	2	1	0	0	1	0	178	0	0	0	24	151	0	3	3	1	1	0	1	0	0	0	0	1	0	0	0	1
012014	2019	理塘县	0	1	0	1	2009	100	1	24690	39.7256	9.72	5.73	6.18	0	20	3.47	1	2015	183	2	1	0	0	1	0	177	0	0	0	24	151	0	2	3	1	1	0	1	0	0	0	0	1	0	0	0	1
012014	2020	理塘县	0	1	0	1	2009	100	1	28992	39.66	8.36	5.73	6.18	78	20	3.82	1	2015	183	2	1	0	0	1	0	177	0	0	0	24	151	0	2	3	1	1	0	1	0	0	0	0	1	0	0	0	1
012014	2021	理塘县	0	1	0	1	2009	100	1	32580	40.21	8.56	5.73	6.18	0	20	4.44	1	2015	141	2	1	0	0	1	0	135	0	0	0	24	109	0	2	3	1	1	0	1	0	0	0	0	1	0	0	0	1
012008	2009	甘孜县	1	1	0	1	2009		1	6370						20		1	2015	87	2	1	0	0	1	0	82	0	0	0	19	58	0	5	3	1	1	0	1	0	0	0		0	0	0	0	0	23
012008	2010	甘孜县	1	1	0	1	2009		1	6769						20	5.05	1	2015	88	2	1	0	0	1	0	83	0	0	0	20	58	0	5	3	1	1	0	1	0	0		0	0	0	0	0	0	81
012008	2011	甘孜县	1	1	0	1	2009		1	7860						20	4.31	1	2015	109	2	1	0	0	1	0	104	0	0	0	23	76	0	5	3	1	1	0	1	0	0	0	0	0	0	0	0	0	103
012008	2012	甘孜县	1	1	0	1	2009		1	8997						20	4.31	1	2015	175	2	1	0	0	1	0	170	0	0	0	22	143	0	5	3	1	1	0	1	0	0	0	0	0	0	0	0	0	169
012008	2013	甘孜县	1	1	0	1	2009		1	10278	26.3689					20	4	1	2015	172	2	1	0	0	1	0	166	0	0	0	22	144	0	0	4	1	1	0	0	1	0	0	1	0	0	0	0	0
012008	2014	甘孜县	1	1	0	1	2009		1	11021	28.78					20	4.34	1	2015	172	2	1	0	0	1	0	166	0	0	0	22	144	0	0	4	1	1	0	1	0	0	0	1	0	0	0	0	0
012008	2015	甘孜县	1	1	0	1	2009	100	1	11479	29.56	6.84	5.56	7.16	0	20	4.04	1	2015	172	2	1	0	0	1	0	166	0	0	0	22	144	0	0	4	1	1	0	1	0	0	0	1	0	0	0	0	0
012008	2016	甘孜县	1	1	0	1	2009	100	1	12338	30.88	7.56	5.56	7.16	0	20	3.68	1	2015	172	2	1	0	0	1	0	166	0	0	0	22	144	0	0	4	1	1	0	1	0	0	0	1	0	0	0	0	0
012008	2017	甘孜县	1	1	0	1	2009	100	1	13542	32.72	7.76	5.56	7.16	0	20	3.26	1	2015	171	2	1	0	0	1	0	166	0	0	0	22	144	0	0	3	1	1	0	1	0	0	0	0	0	0	0	0	0
012008	2018	甘孜县	1	1	0	1	2009	100	1	14526	34.15	9.37	5.56	7.16	0	20	3.4	1	2015	172	2	1	0	0	1	0	167	0	0	0	22	144	0	1	3	1	1	0	1	0	0	0	0	0	0	0	0	0
012008	2019	甘孜县	1	1	0	1	2009	100	1	21965	37.4855	9.72	5.56	7.16	0	20	3.47	1	2015	174	2	1	0	0	1	0	169	0	0	0	22	144	0	3	3	1	1	0	1	0	0	0	0	0	0	0	0	0
012008	2020	甘孜县	1	1	0	1	2009	100	1	24579	29.55	8.36	5.56	7.16	78	20	3.82	1	2015	174	2	1	0	0	1	0	169	0	0	0	22	144	0	3	3	1	1	0	1	0	0	0	0	0	0	0	0	0
012008	2021	甘孜县	1	1	0	1	2009	100	1	26958	30.24	8.56	5.56	7.16	0	20	4.44	1	2015	161	2	1	0	0	1	0	156	0	0	0	21	132	0	3	3	1	1	0	1	0	0	0	0	0	0	0	0	0
012115	2009	甘洛县	0	1		1	2009		1	8757						21	5.1	1	2017	283	1	1	0	0	0	0	280	0	0	0	39	228	0	13	2	1	0	0	1	0	0	0		0	0	0	0	0	62
012115	2010	甘洛县	0	1		1	2009		1	11943						21	5.91	1	2017	284	1	1	0	0	0	0	280	0	0	0	39	228	0	13	3	1	1	0	1	0	0		0	0	0	0	0	0	61
012115	2011	甘洛县	0	1		1	2009		1	16077						21	4.4	1	2017	273	1	1	0	0	0	0	269	0	0	0	28	228	0	13	3	1	1	0	1	0	0	0	0	0	0	0	0	0	51
012115	2012	甘洛县	0	1		1	2009		1	13994						21	4.31	1	2017	275	1	1	0	0	0	0	271	1	0	0	28	229	0	13	3	1	1	0	1	0	0	0	0	0	0	0	0	0	337
012115	2013	甘洛县	0	1		1	2009		1	12221	18.5641					21	5.86	1	2017	281	1	1	0	0	0	0	269	1	0	0	28	227	0	13	11	1	1	0	0	1	0	0	8	0	0	0	0	0
012115	2014	甘洛县	0	1		1	2009		1	12781	18.95					21	6.4	1	2017	282	2	1	0	0	1	0	269	1	0	0	28	227	0	13	11	1	1	0	1	0	0	0	8	0	0	0	0	0
012115	2015	甘洛县	0	1		1	2009		1	12542	19.59	7.28333	6.34	6.78	0	21	6.10295	1	2017	276	4	3	0	0	1	0	269	1	0	0	28	227	0	13	3	1	1	0	1	0	0	0	0	0	0	0	0	0
012115	2016	甘洛县	0	1		1	2009		1	12678	20.13	7.57	6.34	6.78	0	21	6	1	2017	276	4	3	0	0	1	0	269	1	0	0	28	227	0	13	3	1	1	0	1	0	0	0	0	0	0	0	0	0
012115	2017	甘洛县	0	1		1	2009		1	13339	21.33	8.05	6.34	6.78	0	21	6.93	1	2017	276	4	3	0	0	1	0	269	1	0	0	28	227	0	13	3	1	1	0	1	0	0	0	0	0	0	0	0	0
012115	2018	甘洛县	0	1	1	1	2009	230	1	14951	22.43	8.24	6.34	6.78	0	21	5.51	1	2017	276	4	3	0	0	1	0	269	1	0	0	28	227	0	13	3	1	1	0	1	0	0	0	0	0	0	0	0	0
012115	2019	甘洛县	0	1	1	1	2009	230	1	18440	23.72	8.43	6.34	6.78	0	21	5.43	1	2017	272	4	3	0	0	1	0	265	1	0	0	28	227	0	9	3	1	1	0	1	0	0	0	0	0	0	0	0	0
012115	2020	甘洛县	0	1	1	1	2009	230	1	20328	22.73	9.49	6.34	6.78	14	21	4.25	1	2017	273	4	3	0	0	1	0	266	1	0	0	28	227	0	10	3	1	1	0	1	0	0	0	0	0	0	0	0	0
012115	2021	甘洛县	0	1	1	1	2009	230	1	21881	23.19	9.97	6.34	6.78	0	21	5	1	2017	211	4	3	0	0	1	0	204	1	0	0	13	177	0	13	3	1	1	0	1	0	0	0	0	0	0	0	0	0
012011	2009	白玉县	0	1	0	1	2009		1	11103						20		1	2015	166	2	1	0	0	1	0	161	0	0	0	16	145	0	0	3	1	1	0	1	0	0	0		0	0	0	0	0	28
012011	2010	白玉县	0	1	0	1	2009		1	12640						20	5.05	1	2015	166	2	1	0	0	1	0	161	0	0	0	16	145	0	0	3	1	1	0	1	0	0		0	0	0	0	0	0	163
012011	2011	白玉县	0	1	0	1	2009		1	15382						20	4.31	1	2015	166	2	1	0	0	1	0	161	0	0	0	16	145	0	0	3	1	1	0	1	0	0	0	0	0	0	0	0	0	164
012011	2012	白玉县	0	1	0	1	2009		1	17625						20	4.31	1	2015	166	2	1	0	0	1	0	161	0	0	0	16	145	0	0	3	1	1	0	1	0	0	0	0	0	0	0	0	0	164
012011	2013	白玉县	0	1	0	1	2009		1	18322	15.0613					20	4	1	2015	167	2	1	0	0	1	0	161	0	0	0	16	145	0	0	4	1	1	0	0	1	0	0	1	0	0	0	0	0
012011	2014	白玉县	0	1	0	1	2009		1	17169	16					20	4.34	1	2015	167	2	1	0	0	1	0	161	0	0	0	16	145	0	0	4	1	1	0	1	0	0	0	1	0	0	0	0	0
012011	2015	白玉县	0	1	0	1	2009	100	1	17515	17.28	6.84	5.89	8.03	0	20	4.04	1	2015	168	2	1	0	0	1	0	162	0	0	0	17	145	0	0	4	1	1	0	1	0	0	0	1	0	0	0	0	0
012011	2016	白玉县	0	1	0	1	2009	100	1	18433	19.12	7.56	5.89	8.03	0	20	3.68	1	2015	168	2	1	0	0	1	0	163	0	0	0	17	146	0	0	3	1	1	0	1	0	0	0	0	0	0	0	0	0
012011	2017	白玉县	0	1	0	1	2009	100	1	20446	19.9	7.76	5.89	8.03	0	20	3.26	1	2015	168	2	1	0	0	1	0	163	0	0	0	17	146	0	0	3	1	1	0	1	0	0	0	0	0	0	0	0	0
012011	2018	白玉县	0	1	0	1	2009	100	1	22539	19.97	9.37	5.89	8.03	0	20	3.4	1	2015	168	2	1	0	0	1	0	163	0	0	0	17	146	0	0	3	1	1	0	1	0	0	0	0	0	0	0	0	0
012011	2019	白玉县	0	1	0	1	2009	100	1	30834	20.5215	9.72	5.89	8.03	0	20	3.47	1	2015	168	2	1	0	0	1	0	163	0	0	0	17	146	0	0	3	1	1	0	1	0	0	0	0	0	0	0	0	0
012011	2020	白玉县	0	1	0	1	2009	100	1	33911	23.02	8.36	5.89	8.03	78	20	3.82	1	2015	168	2	1	0	0	1	0	163	0	0	0	17	146	0	0	3	1	1	0	1	0	0	0	0	0	0	0	0	0
012011	2021	白玉县	0	1	0	1	2009	100	1	36236	23.44	8.56	5.89	8.03	0	20	4.44	1	2015	151	2	1	0	0	1	0	146	0	0	0	16	130	0	0	3	1	1	0	1	0	0	0	0	0	0	0	0	0
010605	2009	盐亭县	0	1		1	2009		0	8863						6	6.12	1	2018	605	3	1	1	0	0	1	597	0	0	0	60	459	0	78	4	1	1	1	1	0	0	0		1	0	0	0	1	125
010605	2010	盐亭县	0	1		1	2009		0	11686						6	7.47	1	2018	579	3	1	1	0	0	1	572	0	0	0	36	459	0	77	3	1	1	0	1	0	0		0	1	0	0	0	1	442
010603	2011	盐亭县	0	1		1	2009		0	16795						6	6.25	1	2018	279	5	4	1	0	0	0	269	0	0	0	18	205	0	46	4	1	1	1	1	0	0	0	0	1	0	0	0	1	208
010605	2012	盐亭县	0	1		1	2009		0	18685						6	6.58	1	2018	314	5	4	1	0	0	0	304	0	0	0	18	239	0	47	4	1	1	1	1	0	0	0	0	1	0	0	0	1	241
010605	2013	盐亭县	0	1		1	2009		0	17391	32.51					6	6.37	1	2018	622	4	2	1	0	0	1	601	1	0	0	36	485	0	79	16	1	1	0	0	1	0	0	13	1	0	0	0	1
010605	2014	盐亭县	0	1		1	2009		0	18566	33.83					6	6.6	1	2018	622	4	2	1	0	0	1	601	1	0	0	36	485	0	79	16	1	1	0	1	0	0	0	13	1	0	0	0	1
010605	2015	盐亭县	0	1		1	2009		0	19393	35.5156	13.5878	8.29	23.37	0	6	7.65	1	2018	603	5	3	1	0	0	1	582	1	0	0	36	485	0	60	16	1	1	0	1	0	0	0	13	0	0	0	0	0
010605	2016	盐亭县	0	1	1	1	2009	120	0	20805	36.87	13.9733	8.29	23.37	0	6	6.43	1	2018	593	9	6	1	0	0	2	581	1	0	0	36	484	0	60	3	1	1	0	1	0	0	0	0	0	0	0	0	0
010605	2017	盐亭县	0	1	1	1	2009	120	0	22820	38.24	15.07	8.29	23.37	0	6	6.58	1	2018	588	8	5	1	0	0	2	577	1	0	0	36	482	0	58	3	1	1	0	1	0	0	0	0	0	0	0	0	0
010605	2018	盐亭县	0	1	1	1	2009	120	0	24990	39.61	14.39	8.29	23.37	0	6	8.11	1	2018	589	11	8	1	0	0	2	575	1	0	0	34	482	0	58	3	1	1	0	1	0	0	0	0	0	0	0	0	0
010605	2019	盐亭县	0	1	1	1	2009	120	0	35315	40.59	15.13	8.29	23.37	0	6	6.49	1	2018	611	10	7	1	0	0	2	597	1	2	0	34	484	0	76	4	1	1	0	1	0	1	0	0	0	0	0	0	0
010605	2020	盐亭县	0	1	1	1	2009	120	0	46514	38.57	18.36	8.29	23.37	22	6	6.67	1	2018	587	10	7	1	0	0	2	573	1	2	0	34	463	1	72	4	1	1	0	1	0	1	0	0	0	0	0	0	0
010605	2021	盐亭县	0	1	1	1	2009	120	0	51988	38.69	19.4567	8.29	23.37	1	6	7.51	1	2018	560	10	7	1	0	0	2	546	1	3	0	31	435	1	75	4	1	1	0	1	0	1	0	0	0	0	0	0	0
012103	2009	盐源县	0	1		1	2009		1	11549						21	5.1	1	2017	260	2	1	1	0	0	0	254	0	0	0	34	211	0	9	3	1	1	0	1	0	0	0		1	0	0	0	1	200
012103	2010	盐源县	0	1		1	2009		1	14505						21	5.91	1	2017	260	2	1	1	0	0	0	254	0	0	0	34	211	0	9	3	1	1	0	1	0	0		0	1	0	0	0	1	199
012103	2011	盐源县	0	1		1	2009		1	18893						21	4.4	1	2017	260	2	1	1	0	0	0	254	0	0	0	34	211	0	0	3	1	1	0	1	0	0	0	0	1	0	0	0	1	202
012103	2012	盐源县	0	1		1	2009		1	21084						21	4.31	1	2017	244	2	1	1	0	0	0	238	0	0	0	34	204	0	0	3	1	1	0	1	0	0	0	0	1	0	0	0	1	204
012103	2013	盐源县	0	1		1	2009		1	21800	26.8362					21	5.86	1	2017	366	3	2	1	0	0	0	351	0	0	0	34	317	0	0	11	1	1	0	0	1	0	0	8	1	0	0	0	1
012103	2014	盐源县	0	1		1	2009		1	23880	27.64					21	6.4	1	2017	368	5	4	1	0	0	0	351	0	0	0	34	317	0	0	11	1	1	0	1	0	0	0	8	1	0	0	0	1
012103	2015	盐源县	0	1		1	2009		1	21209	28.44	7.28333	6.92	9.15	0	21	6.10295	1	2017	370	7	6	1	0	0	0	351	0	0	0	34	317	0	0	11	1	1	0	1	0	0	0	8	1	0	0	0	1
012103	2016	盐源县	0	1		1	2009		1	20745	29.41	7.57	6.92	9.15	0	21	6	1	2017	377	9	8	1	0	0	0	362	0	0	0	34	327	0	1	4	1	1	0	1	0	0	0	1	2	1	0	0	1
012103	2017	盐源县	0	1		1	2009		1	21967	30.52	8.05	6.92	9.15	0	21	6.93	1	2017	339	11	10	1	0	0	0	323	0	0	0	34	289	0	0	4	1	1	0	1	0	0	0	1	1	0	0	0	1
012103	2018	盐源县	0	1	1	1	2009	230	1	24606	31.58	8.24	6.92	9.15	0	21	5.51	1	2017	372	11	10	1	0	0	0	357	0	0	0	34	323	0	0	3	1	1	0	1	0	0	0	0	1	0	0	0	1
012103	2019	盐源县	0	1	1	1	2009	230	1	36623	32.69	8.43	6.92	9.15	0	21	5.43	1	2017	383	11	10	1	0	0	0	368	0	0	0	34	334	0	0	3	1	1	0	1	0	0	0	0	1	0	0	0	1
012103	2020	盐源县	0	1	1	1	2009	230	1	40145	32.31	9.49	6.92	9.15	14	21	4.25	1	2017	364	11	10	1	0	0	0	349	0	0	0	34	315	0	0	3	1	1	0	1	0	0	0	0	1	0	0	0	1
012103	2021	盐源县	0	1	1	1	2009	230	1	43364	32.52	9.97	6.92	9.15	0	21	5	1	2017	174	3	2	0	0	1	0	168	0	0	0	29	136	0	3	3	1	1	0	1	0	0	0	0	0	0	0	0	0
010305	2009	盐边县	1	1		1	2009		0	25096						3	4.39	1	2018	231	3	2	1	0	0	0	225	0	1	0	16	179	0	29	3	1	1	0	1	0	0	0		0	0	0	0	0	140
010305	2010	盐边县	1	1		1	2009		0	33384						3	4.38	1	2018	231	3	2	1	0	0	0	225	0	1	0	16	177	0	31	3	1	1	0	1	0	0		0	0	0	0	0	0	142
010305	2011	盐边县	1	1		1	2009		0	42731						3	4.44	1	2018	234	4	3	1	0	0	0	227	1	1	0	16	179	0	30	3	1	1	0	1	0	0	0	0	0	0	0	0	0	147
010305	2012	盐边县	1	1		1	2009		0	48481						3	4.39	1	2018	231	4	3	1	0	0	0	224	1	1	0	16	176	0	30	3	1	1	0	1	0	0	0	0	0	0	0	0	0	147
010305	2013	盐边县	1	1		1	2009		0	48762	25.7974					3	5.37	1	2018	242	6	5	1	0	0	0	222	1	0	0	16	176	0	29	14	1	1	0	0	1	0	0	11	0	0	0	0	0
010305	2014	盐边县	1	1		1	2009		0	52076	26.68					3	4.62	1	2018	228	6	5	1	0	0	0	208	1	0	0	16	164	0	27	14	1	1	0	1	0	0	0	11	0	0	0	0	0
010305	2015	盐边县	1	1		1	2009		0	55808	28.29	10.2067	7.79	14.16	0	3	4.79	1	2018	229	7	6	1	0	0	0	208	1	0	0	16	161	0	30	14	1	1	0	1	0	0	0	11	0	0	0	0	0
010305	2016	盐边县	1	1		1	2009		0	61942	29.34	11.32	7.79	14.16	0	3	4.13	1	2018	259	7	6	1	0	0	0	247	1	0	0	16	200	1	29	5	1	1	0	1	0	0	0	2	0	0	0	0	0
010305	2017	盐边县	1	1		1	2009		0	69884	30.42	12.46	7.79	14.16	0	3	4.93	1	2018	257	7	6	1	0	0	0	247	1	0	0	16	200	1	29	3	1	1	0	1	0	0	0	0	0	0	0	0	0
010305	2018	盐边县	1	1	0	1	2009	100	0	71684	31.37	14.22	7.79	14.16	0	3	6	1	2018	255	7	6	1	0	0	0	245	1	0	0	16	200	1	27	3	1	1	0	1	0	0	0	0	0	0	0	0	0
010305	2019	盐边县	1	1	0	1	2009	100	0	61747	32.33	14.66	7.79	14.16	0	3	5.91	1	2018	259	7	6	1	0	0	0	249	1	0	0	16	204	1	27	3	1	1	0	1	0	0	0	0	0	0	0	0	0
010305	2020	盐边县	1	1	0	1	2009	100	0	71271	32.12	15.88	7.79	14.16	16	3	6.16	1	2018	272	6	5	1	0	0	0	263	1	0	0	16	205	1	40	3	1	1	0	1	0	0	0	0	0	0	0	0	0
010305	2021	盐边县	1	1	0	1	2009	100	0	78495	32.87	17.02	7.79	14.16	0	3	6.4	1	2018	252	6	5	1	0	0	0	243	1	0	0	12	187	1	42	3	1	1	0	1	0	0	0	0	0	0	0	0	0
011605	2009	石棉县	1	1		1	2009		0	26355						16	6.3	1	2018	100	3	2	1	0	0	0	94	0	0	0	16	44	0	34	3	1	1	0	1	0	0	0		0	0	0	0	0	73
011605	2010	石棉县	1	1		1	2009		0	32226						16	5.8	1	2018	102	3	2	1	0	0	0	96	0	0	0	16	46	0	34	3	1	1	0	1	0	0		0	0	0	0	0	0	74
011605	2011	石棉县	1	1		1	2009		0	38370						16	5.22	1	2018	131	3	2	1	0	0	0	125	0	0	0	16	77	0	32	3	1	1	0	1	0	0	0	0	0	0	0	0	0	103
011605	2012	石棉县	1	1		1	2009		0	42367						16	4.97	1	2018	131	3	2	1	0	0	0	125	0	0	0	16	77	0	32	3	1	1	0	1	0	0	0	0	0	0	0	0	0	103
011605	2013	石棉县	1	1		1	2009		0	46198	39					16	5.48362	1	2018	146	3	2	1	0	0	0	123	0	0	0	16	75	0	32	20	1	1	0	0	1	0	0	17	0	0	0	0	0
011605	2014	石棉县	1	1		1	2009		0	50748	40.3					16	5.66	1	2018	148	4	3	1	0	0	0	124	1	0	0	16	75	0	32	20	1	1	0	1	0	0	0	17	0	0	0	0	0
011605	2015	石棉县	1	1		1	2009		0	54949	41.3663	11.2744	8.56	13.78	0	16	8.77	1	2018	149	4	3	1	0	0	0	125	1	0	0	16	77	0	31	20	1	1	0	1	0	0	0	17	0	0	0	0	0
011605	2016	石棉县	1	1		1	2009		0	59492	42.6	12.1033	8.56	13.78	0	16	5.34	1	2018	80	4	3	1	0	0	0	73	1	0	0	16	36	0	20	3	1	1	0	1	0	0	0	0	0	0	0	0	0
011605	2017	石棉县	1	1		1	2009		0	64998	43.8	13.33	8.56	13.78	0	16	5.24	1	2018	120	4	3	1	0	0	0	113	1	0	0	16	77	0	19	3	1	1	0	1	0	0	0	0	0	0	0	0	0
011605	2018	石棉县	1	1	0	1	2009	120	0	69355	45	13.89	8.56	13.78	0	16	8.01	1	2018	119	4	3	1	0	0	0	112	1	0	0	16	74	0	21	3	1	1	0	1	0	0	0	0	0	0	0	0	0
011605	2019	石棉县	1	1	0	1	2009	120	0	75945	47.63	14.59	8.56	13.78	0	16	7.19	1	2018	116	4	3	1	0	0	0	109	1	0	0	16	76	0	16	3	1	1	0	1	0	0	0	0	0	0	0	0	0
011605	2020	石棉县	1	1	0	1	2009	120	0	89023	76.48	17.01	8.56	13.78	8	16	6.78	1	2018	107	4	3	1	0	0	0	100	1	0	0	16	66	0	17	3	1	1	0	1	0	0	0	0	0	0	0	0	0
011605	2021	石棉县	1	1	0	1	2009	120	0	100111	76.48	18.2367	8.56	13.78	0	16	7.11	1	2018	73	4	3	1	0	0	0	66	1	0	0	11	38	0	16	3	1	1	0	1	0	0	0	0	0	0	0	0	0
012012	2009	石渠县	0	1	0	1	2009		1	4991						20		1	2015	71	2	1	0	0	1	0	66	0	0	0	23	42	0	1	3	1	1	0	1	0	0	0		0	0	0	0	0	69
012012	2010	石渠县	0	1	0	1	2009		1	5365						20	5.05	1	2015	71	2	1	0	0	1	0	66	0	0	0	23	42	0	1	3	1	1	0	1	0	0		0	0	0	0	0	0	68
012012	2011	石渠县	0	1	0	1	2009		1	6466						20	4.31	1	2015	71	2	1	0	0	1	0	66	0	0	0	23	420	0	1	3	1	1	0	1	0	0	0	0	0	0	0	0	0	69
012012	2012	石渠县	0	1	0	1	2009		1	7287						20	4.31	1	2015	91	2	1	0	0	1	0	86	0	0	0	23	62	0	1	3	1	1	0	1	0	0	0	0	0	0	0	0	0	89
012012	2013	石渠县	0	1	0	1	2009		1	7303	13.8178					20	4	1	2015	82	2	1	0	0	1	0	76	0	0	0	23	52	0	1	4	1	1	0	0	1	0	0	1	0	0	0	0	0
012012	2014	石渠县	0	1	0	1	2009		1	7228	14.9					20	4.34	1	2015	82	2	1	0	0	1	0	76	0	0	0	23	52	0	1	4	1	1	0	1	0	0	0	1	0	0	0	0	0
012012	2015	石渠县	0	1	0	1	2009	100	1	7586	16.28	6.84	5.17	6.14	0	20	4.04	1	2015	82	2	1	0	0	1	0	76	0	0	0	23	52	0	1	4	1	1	0	1	0	0	0	1	0	0	0	0	0
012012	2016	石渠县	0	1	0	1	2009	100	1	8338	17.71	7.56	5.17	6.14	0	20	3.68	1	2015	81	2	1	0	0	1	0	76	0	0	0	23	52	0	1	3	1	1	0	1	0	0	0	0	0	0	0	0	0
012012	2017	石渠县	0	1	0	1	2009	100	1	9023	19.26	7.76	5.17	6.14	0	20	3.26	1	2015	81	2	1	0	0	1	0	76	0	0	0	23	52	0	1	3	1	1	0	1	0	0	0	0	0	0	0	0	0
012012	2018	石渠县	0	1	0	1	2009	100	1	9939	19.37	9.37	5.17	6.14	0	20	3.4	1	2015	81	2	1	0	0	1	0	76	0	0	0	23	52	0	1	3	1	1	0	1	0	0	0	0	0	0	0	0	0
012012	2019	石渠县	0	1	0	1	2009	100	1	17489	21.2607	9.72	5.17	6.14	0	20	3.47	1	2015	81	2	1	0	0	1	0	76	0	0	0	23	52	0	1	3	1	1	0	1	0	0	0	0	0	0	0	0	0
012012	2020	石渠县	0	1	0	1	2009	100	1	19012	15.48	8.36	5.17	6.14	78	20	3.82	1	2015	81	2	1	0	0	1	0	76	0	0	0	23	52	0	1	3	1	1	0	1	0	0	0	0	0	0	0	0	0
012012	2021	石渠县	0	1	0	1	2009	100	1	20422	15.94	8.56	5.17	6.14	0	20	4.44	1	2015	152	2	1	0	0	1	0	147	0	0	0	21	125	0	1	3	1	1	0	1	0	0	0	0	0	0	0	0	0
012017	2009	稻城县	0	1	0	1	2009		1	8281						20		1	2015	106	2	1	0	0	1	0	99	0	0	0	16	83	0	0	5	1	1	0	1	2	0	0		0	0	0	0	0	21
012017	2010	稻城县	0	1	0	1	2009		1	9869						20	5.05	1	2015	106	2	1	0	0	1	0	99	0	0	0	16	83	0	0	5	1	1	0	1	2	0		0	0	0	0	0	0	101
012017	2011	稻城县	0	1	0	1	2009		1	12459						20	4.31	1	2015	131	2	1	0	0	1	0	124	0	0	0	16	108	0	0	5	1	1	0	1	2	0	0	0	0	0	0	0	0	129
012017	2012	稻城县	0	1	0	1	2009		1	14407						20	4.31	1	2015	132	2	1	0	0	1	0	126	0	0	0	16	110	0	0	4	1	1	0	1	1	0	0	0	0	0	0	0	0	130
012017	2013	稻城县	0	1	0	1	2009		1	16428	20.9375					20	4	1	2015	133	2	1	0	0	1	0	126	0	0	0	16	110	0	0	5	1	1	0	0	1	1	0	1	0	0	0	0	0
012017	2014	稻城县	0	1	0	1	2009		1	17264	22.15					20	4.34	1	2015	133	2	1	0	0	1	0	126	0	0	0	16	110	0	0	5	1	1	0	1	1	0	0	1	0	0	0	0	0
012017	2015	稻城县	0	1	0	1	2009	100	1	18385	23.66	6.84	7.44	7.85	0	20	4.04	1	2015	133	2	1	0	0	1	0	126	0	0	0	16	110	0	0	5	1	1	0	1	1	0	0	1	0	0	0	0	0
012017	2016	稻城县	0	1	0	1	2009	100	1	19676	23.82	7.56	7.44	7.85	0	20	3.68	1	2015	130	2	1	0	0	1	0	124	0	0	0	14	110	0	0	4	1	1	0	1	1	0	0	0	0	0	0	0	0
012017	2017	稻城县	0	1	0	1	2009	100	1	21652	24.95	7.76	7.44	7.85	0	20	3.26	1	2015	130	2	1	0	0	1	0	124	0	0	0	14	110	0	0	4	1	1	0	1	1	0	0	0	0	0	0	0	0
012017	2018	稻城县	0	1	0	1	2009	100	1	22904	30.07	9.37	7.44	7.85	0	20	3.4	1	2015	130	2	1	0	0	1	0	124	0	0	0	14	110	0	0	4	1	1	0	1	1	0	0	0	0	0	0	0	0
012017	2019	稻城县	0	1	0	1	2009	100	1	35672	32.3454	9.72	7.44	7.85	0	20	3.47	1	2015	130	2	1	0	0	1	0	124	0	0	0	14	110	0	0	4	1	1	0	1	1	0	0	0	0	0	0	0	0
012017	2020	稻城县	0	1	0	1	2009	100	1	40212	23.54	8.36	7.44	7.85	78	20	3.82	1	2015	130	2	1	0	0	1	0	124	0	0	0	14	110	0	0	4	1	1	0	1	1	0	0	0	0	0	0	0	0
012017	2021	稻城县	0	1	0	1	2009	100	1	42560	23.85	8.56	7.44	7.85	0	20	4.44	1	2015	108	2	1	0	0	1	0	102	0	0	0	13	89	0	0	4	1	1	0	1	1	0	0	0	0	0	0	0	0
011308	2009	筠连县	1	0		0			0	15487						13	6.8	1	2018	388	2	1	1	0	0	0	382	0	0	0	18	336	0	28	3	1	1	0	1	0	0	0		1	0	0	0	1	21
011308	2010	筠连县	1	0		0			0	20518						13	7.97	1	2018	389	4	3	1	0	0	0	381	1	0	0	18	336	0	26	3	1	1	0	1	0	0		0	1	0	0	0	1	278
011308	2011	筠连县	1	0		0			0	28019						13	6.57	1	2018	392	4	3	1	0	0	0	383	1	0	0	17	255	0	110	3	1	1	0	1	0	0	0	0	2	0	0	0	2	278
011308	2012	筠连县	1	0		0			0	30712						13	6.62	1	2018	394	6	4	1	0	0	1	383	1	0	0	17	255	0	110	3	1	1	0	1	0	0	0	0	2	0	0	0	2	278
011308	2013	筠连县	1	0		0			0	28657	33.5152					13	6.49	1	2018	392	6	4	1	0	0	1	362	1	0	0	17	255	0	89	22	1	1	0	0	1	0	0	19	2	0	0	0	2
011308	2014	筠连县	1	0		0			0	32119	35.02					13	6.85629	1	2018	392	9	6	1	0	0	2	360	1	0	0	17	255	0	87	21	1	1	0	1	0	0	0	18	2	0	0	0	2
011308	2015	筠连县	1	0		0			0	33448	36.27	11.1744	7.95	13.66	0	13	6.737	1	2018	374	9	6	1	0	0	2	361	1	0	0	17	255	0	88	3	1	1	0	1	0	0	0	0	1	0	0	0	1
011308	2016	筠连县	1	0		0			0	36057	37.65	11.4933	7.95	13.66	0	13	6.28608	1	2018	376	11	7	1	0	0	3	361	1	0	0	17	255	0	88	3	1	1	0	1	0	0	0	0	1	0	0	0	1
011308	2017	筠连县	1	0		0			0	39674	39.02	12.56	7.95	13.66	0	13	6.26195	1	2018	390	11	6	1	0	0	4	375	1	0	0	17	329	0	28	3	1	1	0	1	0	0	0	0	1	0	0	0	1
011308	2018	筠连县	1	0		0			0	43126	40.41	11.73	7.95	13.66	0	13	6.2	1	2018	396	11	6	2	0	0	3	381	1	2	0	17	333	0	28	3	1	1	0	1	0	0	0	0	1	0	0	0	1
011308	2019	筠连县	1	0		0			0	40016	41.32	12.45	7.95	13.66	0	13	5.6	1	2018	391	12	6	2	0	0	4	376	1	2	0	17	333	0	23	3	1	1	0	1	0	0	0	0	0	0	0	0	0
011308	2020	筠连县	1	0		0			0	44029	41.02	15.76	7.95	13.66	12	13	7.31	1	2018	389	12	5	2	0	0	5	373	0	3	0	18	333	0	19	3	1	1	0	1	0	0	0	0	1	0	0	0	1
011308	2021	筠连县	1	0		0			0	47409	41.62	16.8267	7.95	13.66	1	13	6.44	1	2018	416	12	5	3	0	0	4	400	0	3	0	12	333	0	52	3	1	1	0	1	0	0	0	0	1	0	0	0	0
010120	2009	简阳市	0	1	1	1	2009		0	13355						1	5.74	1	2009	1086	14	13	1	0	0	0	1068	3	1	0	55	846	0	163	3	1	1	0	1	0	0	0		1	1	0	0	0	792
010120	2010	简阳市	0	1	1	1	2009		0	17529						1	4.83	1	2009	1096	15	13	1	0	0	1	1076	3	1	0	55	866	0	151	3	1	1	0	1	0	0		0	2	1	0	0	1	959
010120	2011	简阳市	0	1	1	1	2009		0	24618						1	5.03	1	2009	1137	15	13	1	0	0	1	1117	3	1	0	55	881	0	177	3	1	1	0	1	0	0	0	0	2	1	0	0	1	977
010120	2012	简阳市	0	1	1	1	2009		0	29379						1	6.17	1	2009
010120	2013	简阳市	0	1	1	1	2009		0	32877	38.4601					1	5.01	1	2009	1224	15	13	1	0	0	1	1152	4	0	0	55	916	0	177	54	1	1	0	0	1	0	0	51	3	1	0	0	2
010120	2014	简阳市	0	1	1	1	2009		0	36049	40.31					1	5.23	1	2009	1226	15	13	1	0	0	1	1155	4	0	0	55	919	0	177	54	1	1	0	1	0	0	0	51	2	0	0	0	2
010120	2015	简阳市	0	1	1	1	2009	200	0	38270	41.61	11.4044	8.39	21.48	0	1	6.07641	1	2009	1227	16	14	1	0	0	1	1158	4	0	0	55	922	0	177	51	1	1	0	1	0	0	0	48	2	0	0	0	2
010120	2016	简阳市	0	1	1	1	2009	200	0	34567	42.29	12.4733	8.39	21.48	0	1	6.54	1	2009	1168	20	17	1	0	0	2	1144	4	0	0	55	922	0	163	3	1	1	0	1	0	0	0	0	1	0	0	0	1
010120	2017	简阳市	0	1	1	1	2009	200	0	49932	43.65	12.76	8.39	21.48	0	1	6.17	1	2009	983	18	15	1	0	0	2	961	4	0	0	43	737	0	177	3	1	1	0	1	0	0	0	0	1	0	0	0	1
010120	2018	简阳市	0	1	1	1	2009	200	0	55278	46.3	15.26	8.39	21.48	0	1	5.96	1	2009	992	16	11	1	0	0	4	972	4	0	0	43	734	1	190	3	1	1	0	1	0	0	0	0	1	0	0	0	1
010120	2019	简阳市	0	1	1	1	2009	200	0	51841	48.67	15.68	8.39	21.48	0	1	6.15	1	2009	997	16	11	1	0	0	4	976	4	0	0	43	723	3	203	4	1	1	1	1	0	0	0	0	1	0	0	0	1
010120	2020	简阳市	0	1	1	1	2009	200	0	49456	52.92	13.62	8.39	21.48	456	1	4.55	1	2009	911	14	9	1	0	0	4	891	5	0	0	54	611	4	217	5	1	1	1	1	0	1	0	0	1	0	0	0	1
010120	2021	简阳市	0	1	1	1	2009	200	0	55021	53.49	13.9067	8.39	21.48	457	1	4	1	2009	865	14	9	1	0	0	4	846	8	0	0	51	575	5	207	4	1	0	1	1	0	1	0	0	1	0	0	0	1
010304	2009	米易县	1	1		1	2009		0	19843						3	4.39	1	2018	229	2	1	1	0	0	0	224	0	0	0	12	163	0	49	3	1	1	0	1	0	0	0		0	0	0	0	0	22
010304	2010	米易县	1	1		1	2009		0	27024						3	4.38	1	2018	228	2	1	1	0	0	0	223	0	0	0	12	162	0	49	3	1	1	0	1	0	0		0	0	0	0	0	0	23
010304	2011	米易县	1	1		1	2009		0	35196						3	4.44	1	2018	228	2	1	1	0	0	0	223	1	0	0	12	162	0	48	3	1	1	0	1	0	0	0	0	0	0	0	0	0	26
010304	2012	米易县	1	1		1	2009		0	43207						3	4.39	1	2018	231	4	3	1	0	0	0	224	1	0	0	12	162	0	49	3	1	1	0	1	0	0	0	0	0	0	0	0	0	188
010304	2013	米易县	1	1		1	2009		0	49261	36.9438					3	5.37	1	2018	241	4	3	1	0	0	0	226	1	0	0	12	161	0	52	11	1	1	0	0	1	0	0	8	0	0	0	0	0
010304	2014	米易县	1	1		1	2009		0	54596	38.1					3	4.62	1	2018	248	4	3	1	0	0	0	233	1	0	0	12	168	0	52	11	1	1	0	1	0	0	0	8	0	0	0	0	0
010304	2015	米易县	1	1		1	2009		0	57878	39.68	10.2067	8.02	13.66	0	3	4.79	1	2018	252	5	4	1	0	0	0	236	1	0	0	12	167	1	55	11	1	1	0	1	0	0	0	8	0	0	0	0	0
010304	2016	米易县	1	1		1	2009		0	62919	41.1	11.32	8.02	13.66	0	3	4.13	1	2018	248	5	4	1	0	0	0	240	1	0	0	12	169	1	57	3	1	1	0	1	0	0	0	0	0	0	0	0	0
010304	2017	米易县	1	1		1	2009		0	69551	42.68	12.46	8.02	13.66	0	3	4.93	1	2018	254	5	4	1	0	0	0	246	1	0	0	12	175	1	57	3	1	1	0	1	0	0	0	0	0	0	0	0	0
010304	2018	米易县	1	1	0	1	2009	100	0	71074	44.7	14.22	8.02	13.66	0	3	6	1	2018	251	5	4	1	0	0	0	243	1	0	0	12	173	2	55	3	1	1	0	1	0	0	0	0	0	0	0	0	0
010304	2019	米易县	1	1	0	1	2009	100	0	64150	46.2	14.66	8.02	13.66	0	3	5.91	1	2018	249	6	4	1	0	0	1	240	1	0	0	12	172	2	53	3	1	1	0	1	0	0	0	0	0	0	0	0	0
010304	2020	米易县	1	1	0	1	2009	100	0	68584	44	15.88	8.02	13.66	16	3	6.16	1	2018	250	6	4	1	0	0	1	241	1	0	0	12	171	1	56	3	1	1	0	1	0	0	0	0	0	0	0	0	0
010304	2021	米易县	1	1	0	1	2009	100	0	74575	45.05	17.02	8.02	13.66	0	3	6.4	1	2018	248	6	4	1	0	0	1	239	1	0	0	11	171	1	55	3	1	1	0	1	0	0	0	0	0	0	0	0	0
011913	2009	红原县	0	1		1	2009		1	11104						19	4.19	1	2017	63	2	1	0	0	1	0	58	0	0	0	11	33	0	14	3	1	1	0	1	0	0	0		0	0	0	0	0	53
011913	2010	红原县	0	1		1	2009		1	12847						19	3.99	1	2017	63	2	1	0	0	1	0	58	0	0	0	11	33	0	14	3	1	1	0	1	0	0		0	0	0	0	0	0	52
011913	2011	红原县	0	1		1	2009		1	15045						19	3.74	1	2017	61	2	1	0	0	1	0	56	0	0	0	11	33	0	12	3	1	1	0	1	0	0	0	0	0	0	0	0	0	53
011913	2012	红原县	0	1		1	2009		1	17864						19	3.46	1	2017	60	2	1	0	0	1	0	54	0	0	0	11	33	0	10	3	1	1	0	1	0	0	0	0	1	0	0	0	1	53
011913	2013	红原县	0	1		1	2009		1	20596	29.7118					19	3.43	1	2017	61	2	1	0	0	1	0	54	0	0	0	11	33	0	10	4	1	1	0	0	1	0	0	1	1	0	0	0	1
011913	2014	红原县	0	1		1	2009		1	21721	30.73					19	4.64	1	2017	61	2	1	0	0	1	0	54	0	0	0	11	33	0	10	4	1	1	0	1	0	0	0	1	1	0	0	0	1
011913	2015	红原县	0	1		1	2009		1	23537	31.91	7.95444	6.16	6.94	0	19	4.47	1	2017	61	2	1	0	0	1	0	54	0	0	0	11	33	0	10	4	1	1	0	1	0	0	0	1	1	0	0	0	1
011913	2016	红原县	0	1		1	2009		1	25142	33.06	8.74333	6.16	6.94	0	19	3.65	1	2017	60	2	1	0	0	1	0	54	0	0	0	11	33	0	10	3	1	1	0	1	0	0	0	0	1	0	0	0	1
011913	2017	红原县	0	1	1	1	2009	25	1	26056	34.1	9.26	6.16	6.94	0	19	3.46	1	2017	57	2	1	0	0	1	0	52	0	0	0	11	33	0	8	3	1	1	0	1	0	0	0	0	0	0	0	0	0
011913	2018	红原县	0	1	1	1	2009	25	1	26283	35.31	10.93	6.16	6.94	0	19	4.16	1	2017	58	2	1	0	0	1	0	53	0	0	0	11	34	0	8	3	1	1	0	1	0	0	0	0	0	0	0	0	0
011913	2019	红原县	0	1	1	1	2009	25	1	31028	36.03	11.11	6.16	6.94	0	19	4.09	1	2017	57	2	1	0	0	1	0	52	0	0	0	11	34	0	7	3	1	1	0	1	0	0	0	0	0	0	0	0	0
011913	2020	红原县	0	1	1	1	2009	25	1	38103	42.93	10.81	6.16	6.94	1	19	4.37	1	2017	53	2	1	0	0	1	0	48	0	0	0	11	33	0	4	3	1	1	0	1	0	0	0	0	0	0	0	0	0
011913	2021	红原县	0	1	1	1	2009	25	1	41854	43.19	11.3267	6.16	6.94	0	19	3.66	1	2017	53	2	1	0	0	1	0	49	1	0	0	11	33	0	4	2	1	0	0	1	0	0	0	0	0	0	0	0	0
010402	2009	纳溪区	0	0		1	2020		0	13163						4	6.04	1	2015	577	3	2	1	0	0	0	571	0	4	0	12	471	0	84	3	1	1	0	1	0	0	0		0	0	0	0	0	145
010402	2010	纳溪区	0	0		1	2020		0	16184						4	7.61	1	2015	644	3	2	1	0	0	0	638	0	4	0	12	544	0	78	3	1	1	0	1	0	0		0	0	0	0	0	0	486
010402	2011	纳溪区	0	0		1	2020		0	19294						4	6.48	1	2015	642	3	2	1	0	0	0	636	1	3	0	12	542	0	78	3	1	1	0	1	0	0	0	0	0	0	0	0	0	486
010402	2012	纳溪区	0	0		1	2020		0	21230						4	6.48	1	2015	322	3	2	1	0	0	0	316	1	1	0	12	228	0	74	3	1	1	0	1	0	0	0	0	0	0	0	0	0	259
010402	2013	纳溪区	0	0		1	2020		0	23315	65.72					4	6.43	1	2015	501	20	19	1	0	0	0	465	2	1	0	12	388	0	62	16	1	1	0	0	1	0	0	13	0	0	0	0	0
010402	2014	纳溪区	0	0		1	2020		0	25735	66.52					4	6.6	1	2015	489	20	19	1	0	0	0	466	1	2	0	12	390	0	61	3	1	1	0	1	0	0	0	0	0	0	0	0	0
010402	2015	纳溪区	0	0		1	2020		0	26964	67.4253	11.9056	8.1	20.51	0	4	5.88	1	2015	458	22	20	1	0	0	1	433	1	2	0	12	369	0	49	3	1	1	0	1	0	0	0	0	0	0	0	0	0
010402	2016	纳溪区	0	0		1	2020		0	29256	68.31	12.4367	8.1	20.51	0	4	5.41	1	2015	451	24	22	1	0	0	1	424	1	2	0	12	360	0	49	3	1	1	0	1	0	0	0	0	0	0	0	0	0
010402	2017	纳溪区	0	0		1	2020		0	31104	68.95	13.74	8.1	20.51	0	4	5.82	1	2015	444	22	20	1	0	0	1	419	1	2	0	12	355	0	49	3	1	1	0	1	0	0	0	0	0	0	0	0	0
010402	2018	纳溪区	0	0		1	2020		0	32600	69.84	13.3	8.1	20.51	0	4	6.33	1	2015	421	24	22	1	0	0	1	394	2	2	0	12	330	0	48	3	1	1	0	1	0	0	0	0	0	0	0	0	0
010402	2019	纳溪区	0	0		1	2020		0	40736	70.48	14.03	8.1	20.51	0	4	5.94	1	2015	508	27	25	1	0	0	1	478	2	1	0	12	409	1	53	3	1	1	0	1	0	0	0	0	0	0	0	0	0
010402	2020	纳溪区	0	1	0	1	2020	110	0	54648	47.79	17.65	8.1	20.51	24	4	6.71	1	2015	507	25	20	4	0	0	1	479	3	1	0	10	378	2	85	3	1	1	0	1	0	0	0	0	0	0	0	0	0
010402	2021	纳溪区	0	1	0	1	2020	110	0	60444	49.02	18.9533	8.1	20.51	1	4	8.36	1	2015	447	24	17	6	0	0	1	419	3	1	0	10	296	1	108	3	1	1	0	1	0	0	0	0	1	0	0	0	0
010506	2009	绵竹市	1	1		1	2009		0	25535						5	6.84	1	2017	353	9	5	3	0	0	1	339	0	0	0	26	269	1	43	4	1	1	1	1	0	0	0		1	0	0	1	0	42
010506	2010	绵竹市	1	1		1	2009		0	24533						5	7.15	1	2017	242	9	5	3	0	0	1	228	0	3	0	26	157	1	41	4	1	1	1	1	0	0		0	1	0	0	1	0	198
010506	2011	绵竹市	1	1		1	2009		0	31079						5	7.16135	1	2017	240	9	6	3	0	0	0	225	0	3	0	24	157	0	41	5	1	1	2	1	0	0	0	0	1	0	0	1	0	198
010506	2012	绵竹市	1	1		1	2009		0	36294						5	7.32	1	2017	242	10	6	3	0	0	1	226	0	3	0	25	157	1	40	5	1	1	2	1	0	0	0	0	1	0	0	1	0	200
010506	2013	绵竹市	1	1		1	2009		0	40471	44.5318					5	6.79	1	2017	249	10	6	3	0	0	1	229	0	3	0	25	157	0	44	9	1	1	2	0	1	0	0	4	1	0	0	1	0
010506	2014	绵竹市	1	1		1	2009		0	44214	45.79					5	7.32007	1	2017	250	12	8	3	0	0	1	228	0	3	0	24	157	0	44	9	1	1	2	1	0	0	0	4	1	0	0	1	0
010506	2015	绵竹市	1	1		1	2009		0	47533	47.04	12.8278	8.55	22.87	0	5	7.47	1	2017	251	13	8	4	0	0	1	228	0	3	0	24	157	0	44	9	1	1	2	1	0	0	0	4	1	0	0	1	0
010506	2016	绵竹市	1	1		1	2009		0	52210	48.13	13.7833	8.55	22.87	0	5	6.99	1	2017	253	17	12	4	0	0	1	229	2	2	0	24	157	0	44	6	1	1	2	1	0	0	0	1	1	0	0	1	0
010506	2017	绵竹市	1	1	0	1	2009	100	0	57034	49.52	15.4	8.55	22.87	0	5	8.88	1	2017	252	17	11	5	0	0	1	228	2	2	0	25	157	0	42	6	1	1	2	1	0	0	0	1	1	0	0	1	0
010506	2018	绵竹市	1	1	0	1	2009	100	0	63607	50.88	15.77	8.55	22.87	0	5	7.46	1	2017	317	17	11	5	0	0	1	293	2	4	0	25	157	0	105	5	1	1	2	1	0	0	0	0	2	0	0	1	1
010506	2019	绵竹市	1	1	0	1	2009	100	0	74091	52.4	16.65	8.55	22.87	0	5	7.93	1	2017	321	16	10	5	0	0	1	298	2	4	0	25	157	0	110	5	1	1	2	1	0	0	0	0	2	0	0	1	1
010506	2020	绵竹市	1	1	0	1	2009	100	0	80282	52.91	20.25	8.55	22.87	18	5	8.39	1	2017	320	15	10	4	0	0	1	298	2	4	0	25	157	0	110	5	1	1	2	1	0	0	0	0	2	0	0	1	1
010506	2021	绵竹市	1	1	0	1	2009	100	0	85649	54.09	21.8667	8.55	22.87	0	5	7.23	1	2017	295	15	10	4	0	0	1	273	2	0	0	10	132	0	129	5	1	1	2	1	0	0	0	0	2	0	0	1	1
010502	2009	罗江区	1	1		1	2009		0	17470						5	6.84	1	2017	188	3	2	1	0	0	0	182	1	3	0	10	98	2	68	6	1	1	2	1	0	0	1		0	0	0	0	0	374
010502	2010	罗江区	1	1		1	2009		0	21449						5	7.15	1	2017	184	3	2	1	0	0	0	178	1	3	0	10	98	2	64	3	1	1	0	1	0	0		0	0	0	0	0	0	114
010503	2011	罗江区	1	1		1	2009		0	28209						5	7.16135	1	2017	1046	6	4	1	0	0	1	1034	2	8	0	57	750	1	216	6	1	1	2	1	0	0	0	1	0	0	0	0	0	831
010502	2012	罗江区	1	1		1	2009		0	31832						5	7.32	1	2017	198	3	2	1	0	0	0	192	1	3	0	10	108	2	68	3	1	1	0	1	0	0	0	0	0	0	0	0	0	124
010502	2013	罗江区	1	1		1	2009		0	33849	39.4619					5	6.79	1	2017	203	4	3	1	0	0	0	192	1	2	0	10	108	2	69	7	1	1	0	0	1	0	0	4	0	0	0	0	0
010502	2014	罗江区	1	1		1	2009		0	36639	40.76					5	7.32007	1	2017	203	3	2	1	0	0	0	193	1	2	0	10	109	2	69	7	1	1	0	1	0	0	0	4	0	0	0	0	0
010502	2015	罗江区	1	1		1	2009		0	39721	41.76	12.8278	8.54	20.63	0	5	7.47	1	2017	203	3	2	1	0	0	0	196	1	2	0	10	109	2	72	4	1	1	1	1	0	0	0	0	0	0	0	0	0
010502	2016	罗江区	1	1		1	2009		0	43869	43.2	13.7833	8.54	20.63	0	5	6.99	1	2017	198	3	2	1	0	0	0	191	1	4	0	10	109	2	65	4	1	1	1	1	0	0	0	0	0	0	0	0	0
010502	2017	罗江区	1	1	0	1	2009	100	0	50021	44.44	15.4	8.54	20.63	0	5	8.88	1	2017	198	3	2	1	0	0	0	191	1	4	0	10	109	2	65	4	1	1	1	1	0	0	0	0	0	0	0	0	0
010502	2018	罗江区	1	1	0	1	2009	100	0	56021	45.77	15.77	8.54	20.63	0	5	7.46	1	2017	200	4	2	1	0	0	1	193	1	4	0	10	109	2	67	3	1	1	0	1	0	0	0	0	0	0	0	0	0
010502	2019	罗江区	1	1	0	1	2009	100	0	61787	47.19	16.65	8.54	20.63	0	5	7.93	1	2017	203	4	2	1	0	0	1	196	1	4	0	10	109	2	70	3	1	1	0	1	0	0	0	0	0	0	0	0	0
010502	2020	罗江区	1	1	0	1	2009	100	0	70665	51.63	20.25	8.54	20.63	18	5	8.39	1	2017	201	4	2	1	0	0	1	194	1	4	0	9	109	1	70	3	1	1	0	1	0	0	0	0	0	0	0	0	0
010502	2021	罗江区	1	1	0	1	2009	100	0	76572	53.11	21.8667	8.54	20.63	0	5	7.23	1	2017	165	5	3	1	0	0	1	157	1	4	0	7	75	1	69	3	1	1	0	1	0	0	0	0	0	0	0	0	0
012116	2009	美姑县	0	1		1	2009		1	5447						21	5.1	1	2017	343	1	1	0	0	0	0	339	0	0	0	45	290	0	4	3	1	1	0	1	0	0	0		0	0	0	0	0	51
012116	2010	美姑县	0	1		1	2009		1	6166						21	5.91	1	2017	343	1	1	0	0	0	0	339	0	0	0	45	290	0	4	3	1	1	0	1	0	0		0	0	0	0	0	0	50
012116	2011	美姑县	0	1		1	2009		1	7081						21	4.4	1	2017	343	1	1	0	0	0	0	339	0	0	0	45	290	0	4	3	1	1	0	1	0	0	0	0	0	0	0	0	0	51
012116	2012	美姑县	0	1		1	2009		1	7973						21	4.31	1	2017	345	1	1	0	0	0	0	341	0	0	0	45	292	0	4	3	1	1	0	1	0	0	0	0	0	0	0	0	0	3036
012116	2013	美姑县	0	1		1	2009		1	8354	7.93578					21	5.86	1	2017	348	1	1	0	0	0	0	341	0	0	0	45	292	0	4	6	1	1	0	0	1	0	0	3	0	0	0	0	0
012116	2014	美姑县	0	1		1	2009		1	8570	8.3					21	6.4	1	2017	350	3	2	0	0	1	0	341	0	0	0	45	292	0	4	6	1	1	0	1	0	0	0	3	0	0	0	0	0
012116	2015	美姑县	0	1		1	2009		1	8749	8.94	7.28333	5.38	5.06	0	21	6.10295	1	2017	342	3	2	0	0	1	0	333	0	0	0	37	292	0	4	6	1	1	0	1	0	0	0	3	0	0	0	0	0
012116	2016	美姑县	0	1		1	2009		1	9285	9.75	7.57	5.38	5.06	0	21	6	1	2017	339	3	2	0	0	1	0	333	0	0	0	37	292	0	4	3	1	1	0	1	0	0	0	0	0	0	0	0	0
012116	2017	美姑县	0	1		1	2009		1	10552	11.02	8.05	5.38	5.06	0	21	6.93	1	2017	340	4	3	0	0	1	0	333	0	0	0	37	292	0	4	3	1	1	0	1	0	0	0	0	0	0	0	0	0
012116	2018	美姑县	0	1	1	1	2009	230	1	11528	12.04	8.24	5.38	5.06	0	21	5.51	1	2017	340	4	3	0	0	1	0	333	0	0	0	37	292	0	4	3	1	1	0	1	0	0	0	0	0	0	0	0	0
012116	2019	美姑县	0	1	1	1	2009	230	1	16586	13.36	8.43	5.38	5.06	0	21	5.43	1	2017	347	4	3	0	0	1	0	340	0	0	0	37	292	0	11	3	1	1	0	1	0	0	0	0	0	0	0	0	0
012116	2020	美姑县	0	1	1	1	2009	230	1	15629	5.12	9.49	5.38	5.06	14	21	4.25	1	2017	342	4	3	0	0	1	0	335	1	0	0	36	292	0	6	3	1	1	0	1	0	0	0	0	0	0	0	0	0
012116	2021	美姑县	0	1	1	1	2009	230	1	16989	15.35	9.97	5.38	5.06	0	21	5	1	2017	340	4	3	0	0	1	0	333	1	0	0	36	290	0	6	3	1	1	0	1	0	0	0	0	0	0	0	0	0
011301	2009	翠屏区	0	0		0			0	34670						13	6.8	1	2018	485	25	17	4	1	0	3	452	5	8	2	14	262	7	154	8	2	2	0	2	1	1	0		0	0	0	0	0	63
011301	2010	翠屏区	0	0		0			0	39324						13	7.97	1	2018	482	22	14	4	1	0	3	452	11	13	0	14	262	6	146	8	2	2	0	2	1	1		0	0	0	0	0	0	321
011301	2011	翠屏区	0	0		0			0	45173						13	6.57	1	2018	521	27	17	4	1	0	5	486	11	17	0	14	258	3	183	8	2	2	0	2	1	1	0	0	0	0	0	0	0	325
011301	2012	翠屏区	0	0		0			0	50954						13	6.62	1	2018	511	27	19	2	1	0	5	476	10	14	0	14	258	1	179	8	2	2	0	2	1	1	0	0	0	0	0	0	0	316
011301	2013	翠屏区	0	0		0			0	55022	70.9198					13	6.49	1	2018	576	36	20	2	0	0	14	514	10	10	0	14	257	1	222	26	2	2	0	0	2	1	1	18	0	0	0	0	0
011301	2014	翠屏区	0	0		0			0	57178	72.07					13	6.85629	1	2018	589	34	18	2	0	0	14	529	11	10	0	13	257	6	232	26	2	2	0	2	1	1	0	18	0	0	0	0	0
011301	2015	翠屏区	0	0		0			0	60133	73.12	11.1744	9.48	14.57	0	13	6.737	1	2018	575	38	21	3	0	0	14	529	11	10	0	13	257	5	233	8	2	2	0	2	1	1	0	0	0	0	0	0	0
011301	2016	翠屏区	0	0		0			0	63370	74.63	11.4933	9.48	14.57	0	13	6.28608	1	2018	575	37	19	2	0	0	16	527	11	7	0	13	257	5	234	8	2	2	0	2	1	1	0	0	3	0	0	0	3
011301	2017	翠屏区	0	0		0			0	71255	76.09	12.56	9.48	14.57	0	13	6.26195	1	2018	600	41	21	2	1	0	17	548	11	8	0	13	256	7	253	8	2	2	0	2	1	1	0	0	3	0	0	0	3
011301	2018	翠屏区	0	0		0			0	79106	77.49	11.73	9.48	14.57	0	13	6.2	1	2018	602	43	20	3	1	0	19	548	11	9	0	13	256	8	251	8	2	2	0	2	1	1	0	0	3	0	0	0	3
011301	2019	翠屏区	0	0		0			0	110962	65.1	12.45	9.48	14.57	0	13	5.6	1	2018	671	32	20	1	0	0	11	632	9	7	0	17	421	5	173	5	1	1	0	2	1	0	0	0	2	0	0	0	2
011301	2020	翠屏区	0	0		0			0	114957	75.36	15.76	9.48	14.57	12	13	7.31	1	2018	651	32	16	1	0	0	15	611	7	6	0	18	370	6	204	6	2	1	0	2	1	0	0	0	2	0	0	0	2
011301	2021	翠屏区	0	0		0			0	130690	76.48	16.8267	9.48	14.57	1	13	6.44	1	2018	673	30	13	1	0	0	16	635	8	5	0	14	356	16	236	6	2	1	0	2	1	0	0	0	2	0	0	0	2
010201	2009	自流井区	1	1		1	2009		0	37862						2	6.71	1	2017	273	23	21	1	0	0	1	242	4	11	0	7	46	0	174	7	2	2	0	1	1	1	0		1	0	1	0	0	82
010201	2010	自流井区	1	1		1	2009		0	49306						2	7.69	1	2017	273	22	20	1	0	0	1	243	5	11	0	7	46	0	174	7	2	2	0	1	1	1		0	1	0	1	0	0	83
010201	2011	自流井区	1	1		1	2009		0	64599						2	4.92	1	2017	271	22	20	1	0	0	1	241	5	9	0	7	46	0	174	7	2	2	0	1	1	1	0		1	0	1	0	0	109
010201	2012	自流井区	1	1		1	2009		0	68778						2	6.74	1	2017	270	23	18	1	0	0	4	239	7	7	0	7	49	0	169	7	2	2	0	1	1	1	0	0	1	0	1	0	0	106
010201	2013	自流井区	1	1		1	2009		0	71572	87.2921					2	6.49	1	2017	293	25	20	1	0	0	4	250	7	9	0	7	49	0	178	17	2	3	0	0	1	1	1	9	1	0	0	0	1
010201	2014	自流井区	1	1		1	2009		0	73369	89.07					2	6.92	1	2017	282	26	20	1	0	0	5	238	7	9	0	7	49	0	166	17	2	3	0	1	1	1	0	9	1	0	0	0	1
010201	2015	自流井区	1	1		1	2009		0	74211	89.61	13.8144	10.43	17.48	0	2	9.31	1	2017	268	25	20	1	0	0	4	233	7	9	0	7	49	0	161	9	2	3	0	1	1	1	0	1	1	0	0	0	1
010201	2016	自流井区	1	1		1	2009		0	77079	90.12	14.4633	10.43	17.48	0	2	7.16	1	2017	266	23	16	1	0	0	6	234	6	8	0	7	49	2	162	8	2	3	0	1	1	1	0	0	1	0	0	0	1
010201	2017	自流井区	1	1	0	1	2009	100	0	69877	90.42	16.17	10.43	17.48	0	2	6.72	1	2017	260	23	16	2	0	0	5	228	6	8	0	7	49	1	157	8	2	3	0	1	1	1	0	0	1	0	0	0	1
010201	2018	自流井区	1	1	0	1	2009	100	0	65577	92.08	15.49	10.43	17.48	0	2	7.23	1	2017	272	25	18	1	0	0	6	238	6	7	0	7	49	1	168	8	2	3	0	1	1	1	0	0	1	0	0	0	1
010201	2019	自流井区	1	1	0	1	2009	100	0	67624	92.46	16.41	10.43	17.48	0	2	6.94	1	2017	275	21	16	1	0	0	4	245	6	7	0	7	49	1	175	8	2	3	0	1	1	1	0	0	1	0	0	0	1
010201	2020	自流井区	1	1	0	1	2009	100	0	74195	92.49	21.29	10.43	17.48	9	2	7.72	1	2017	273	21	15	1	0	0	5	243	6	6	0	6	47	1	177	8	2	3	0	1	1	1	0	0	1	0	0	0	1
010201	2021	自流井区	1	1	0	1	2009	100	0	82638	93.34	22.9967	10.43	17.48	1	2	6.48	1	2017	273	19	13	1	0	0	5	245	6	6	0	6	34	1	192	8	2	3	0	1	1	1	0	0	1	0	0	0	1
010801	2009	船山区	0	1	1	1	2009		0	15850						8	5.98	1	2014	676	18	11	1	0	0	6	650	6	28	0	12	329	0	275	8	2	2	0	2	1	1	0		0	0	0	0	0	397
010801	2010	船山区	0	1	1	1	2009		0	19302						8	6.04	1	2014	699	24	13	2	0	0	9	666	9	29	0	12	338	0	278	9	2	2	0	2	1	1		0	0	0	0	0	0	414
010801	2011	船山区	0	1	1	1	2009		0	25303						8	5.51	1	2014	720	23	13	2	0	0	8	688	10	32	0	12	357	0	277	9	2	2	0	2	1	1	0	1	0	0	0	0	0	439
010801	2012	船山区	0	1	1	1	2009		0	27417						8	5.74	1	2014	703	24	13	1	1	0	9	670	10	34	0	12	337	0	277	9	2	2	0	2	1	1	0	1	0	0	0	0	0	422
010801	2013	船山区	0	1	1	1	2009		0	31598	75.7849					8	5.51	1	2014	711	25	13	2	1	0	9	668	10	34	0	12	335	0	277	17	2	2	0	1	2	1	1	8	1	0	0	0	1
010801	2014	船山区	0	1	1	1	2009		0	33966	79.01					8	5.35	1	2014	714	25	13	2	1	0	9	671	10	37	0	12	335	0	277	17	2	2	0	2	1	1	1	8	1	0	0	0	1
010801	2015	船山区	0	1	1	1	2009	50	0	38693	80.4	13.3333	9.26	15.08	0	8	5.42	1	2014	708	28	14	2	1	0	11	667	10	37	0	12	332	0	276	12	2	2	0	2	1	1	1	3	1	0	0	0	1
010801	2016	船山区	0	1	1	1	2009	50	0	42733	80.77	13.65	9.26	15.08	0	8	4.79	1	2014	646	29	13	2	1	0	13	606	10	37	0	11	311	0	237	10	2	2	0	2	1	1	1	1	1	0	0	0	1
010801	2017	船山区	0	1	1	1	2009	90	0	47717	81.88	15.2	9.26	15.08	0	8	5.49	1	2014	634	31	13	4	1	0	13	592	10	37	0	11	297	0	237	10	2	2	0	2	1	1	1	1	1	0	0	0	1
010801	2018	船山区	0	1	1	1	2009	90	0	50648	82.2	13.82	9.26	15.08	0	8	6.34	1	2014	637	33	15	4	1	0	13	593	10	10	37	0	11	0	237	10	2	2	0	2	1	1	1	1	1	0	0	0	1
010801	2019	船山区	0	1	1	1	2009	90	0	59287	83.03	14.6	9.26	15.08	0	8	4.04	1	2014	631	34	16	4	1	0	13	586	11	64	0	11	302	2	196	9	2	2	0	2	1	1	1	0	2	0	0	0	2
010801	2020	船山区	0	1	1	1	2009	90	0	50922	82.93	19.85	9.26	15.08	17	8	6.36	1	2014	856	33	16	4	1	0	12	810	11	74	0	11	303	13	398	9	2	2	0	2	1	1	1	0	4	0	0	0	4
010801	2021	船山区	0	1	1	1	2009	90	0	52420	82.95	21.4	9.26	15.08	0	8	3.4	1	2014	855	31	14	4	1	0	12	810	11	74	0	11	303	13	398	9	2	2	0	2	1	1	1	0	5	0	0	0	4
012013	2009	色达县	1	1	0	1	2009		1	6473						20		1	2015	79	2	1	0	0	1	0	74	0	0	0	17	55	0	2	3	1	1	0	1	0	0	0		0	0	0	0	0	77
012013	2010	色达县	1	1	0	1	2009		1	5973						20	5.05	1	2015	79	2	1	0	0	1	0	74	0	0	0	17	55	0	2	3	1	1	0	1	0	0		0	0	0	0	0	0	76
012013	2011	色达县	1	1	0	1	2009		1	6481						20	4.31	1	2015	79	2	1	0	0	1	0	74	0	0	0	17	55	0	2	3	1	1	0	1	0	0	0	0	0	0	0	0	0	77
012013	2012	色达县	1	1	0	1	2009		1	7495						20	4.31	1	2015	79	2	1	0	0	1	0	74	0	0	0	17	55	0	2	3	1	1	0	1	0	0	0	0	0	0	0	0	0	77
012013	2013	色达县	1	1	0	1	2009		1	8511	19.0236					20	4	1	2015	80	2	1	0	0	1	0	74	0	0	0	17	55	0	2	4	1	1	0	0	1	0	0	1	0	0	0	0	0
012013	2014	色达县	1	1	0	1	2009		1	9357	20.02					20	4.34	1	2015	95	2	1	0	0	1	0	89	0	0	0	17	70	0	2	4	1	1	0	1	0	0	0	1	0	0	0	0	0
012013	2015	色达县	1	1	0	1	2009	100	1	10074	21.72	6.84	5.36	7.1	0	20	4.04	1	2015	99	2	1	0	0	1	0	93	0	0	0	17	74	0	2	4	1	1	0	1	0	0	0	1	0	0	0	0	0
012013	2016	色达县	1	1	0	1	2009	100	1	11275	22.18	7.56	5.36	7.1	0	20	3.68	1	2015	98	2	1	0	0	1	0	93	0	0	0	17	74	0	2	3	1	1	0	1	0	0	0	0	0	0	0	0	0
012013	2017	色达县	1	1	0	1	2009	100	1	12312	23.1	7.76	5.36	7.1	0	20	3.26	1	2015	107	2	1	0	0	1	0	102	0	0	0	17	83	0	2	3	1	1	0	1	0	0	0	0	0	0	0	0	0
012013	2018	色达县	1	1	0	1	2009	100	1	13522	23.88	9.37	5.36	7.1	0	20	3.4	1	2015	158	2	1	0	0	1	0	153	0	0	0	17	134	0	2	3	1	1	0	1	0	0	0	0	0	0	0	0	0
012013	2019	色达县	1	1	0	1	2009	100	1	22409	25.5324	9.72	5.36	7.1	0	20	3.47	1	2015	157	2	1	0	0	1	0	152	0	0	0	17	134	0	1	3	1	1	0	1	0	0	0	0	0	0	0	0	0
012013	2020	色达县	1	1	0	1	2009	100	1	23070	24.43	8.36	5.36	7.1	78	20	3.82	1	2015	157	2	1	0	0	1	0	152	0	0	0	17	134	0	1	3	1	1	0	1	0	0	0	0	0	0	0	0	0
012013	2021	色达县	1	1	0	1	2009	100	1	25722	25.08	8.56	5.36	7.1	0	20	4.44	1	2015	150	2	1	0	0	1	0	145	0	0	0	16	129	0	0	3	1	1	0	1	0	0	0	0	0	0	0	0	0
011607	2009	芦山县	0	1		1	2009		0	13803						16	6.3	1	2018	172	2	1	1	0	0	0	167	0	0	0	9	138	0	20	3	1	1	0	1	0	0	0		0	0	0	0	0	51
011607	2010	芦山县	0	1		1	2009		0	16548						16	5.8	1	2018	170	2	1	1	0	0	0	165	0	0	0	9	136	0	20	3	1	1	0	1	0	0		0	0	0	0	0	0	52
011607	2011	芦山县	0	1		1	2009		0	20558						16	5.22	1	2018	69	3	2	1	0	0	0	63	0	0	0	9	34	0	20	3	1	1	0	1	0	0	0	0	0	0	0	0	0	46
011607	2012	芦山县	0	1		1	2009		0	23086						16	4.97	1	2018	69	3	2	1	0	0	0	63	0	0	0	9	34	0	20	3	1	1	0	1	0	0	0	0	0	0	0	0	0	47
011607	2013	芦山县	0	1		1	2009		0	23081	32.3					16	5.48362	1	2018	71	3	2	1	0	0	0	64	0	0	0	9	34	0	21	4	1	1	0	0	1	0	0	1	0	0	0	0	0
011607	2014	芦山县	0	1		1	2009		0	25423	34.2					16	5.66	1	2018	70	4	3	1	0	0	0	62	0	0	0	9	32	0	21	4	1	1	0	1	0	0	0	1	0	0	0	0	0
011607	2015	芦山县	0	1		1	2009		0	26871	35.4008	11.2744	8.39	18.29	0	16	8.77	1	2018	73	4	3	1	0	0	0	65	0	0	0	9	34	0	22	4	1	1	0	1	0	0	0	1	0	0	0	0	0
011607	2016	芦山县	0	1		1	2009		0	30446	38	12.1033	8.39	18.29	0	16	5.34	1	2018	75	5	4	1	0	0	0	66	0	0	0	9	34	0	23	4	1	1	0	1	0	0	0	1	0	0	0	0	0
011607	2017	芦山县	0	1		1	2009		0	35804	40.08	13.33	8.39	18.29	0	16	5.24	1	2018	130	5	4	1	0	0	0	122	0	0	0	9	34	0	79	3	1	1	0	1	0	0	0	0	0	0	0	0	0
011607	2018	芦山县	0	1	0	1	2009	120	0	39203	42.67	13.89	8.39	18.29	0	16	8.01	1	2018	131	5	4	1	0	0	0	123	0	0	0	9	34	0	80	3	1	1	0	1	0	0	0	0	0	0	0	0	0
011607	2019	芦山县	0	1	0	1	2009	120	0	43307	44.84	14.59	8.39	18.29	0	16	7.19	1	2018	124	4	3	1	0	0	0	117	0	0	0	9	35	0	73	3	1	1	0	1	0	0	0	0	0	0	0	0	0
011607	2020	芦山县	0	1	0	1	2009	120	0	50809	53.95	17.01	8.39	18.29	8	16	6.78	1	2018	120	5	3	1	0	0	1	112	0	0	1	8	33	0	70	3	1	1	0	1	0	0	0	0	0	0	0	0	0
011607	2021	芦山县	0	1	0	1	2009	120	0	57424	55.25	18.2367	8.39	18.29	0	16	7.11	1	2018	98	5	3	1	0	0	1	90	0	0	0	8	22	0	60	3	1	1	0	1	0	0	0	0	0	0	0	0	0
010707	2009	苍溪县	0	1		1	2009		0	8088						7	6.12	1	2017	881	4	3	1	0	0	0	871	1	3	0	67	674	0	126	5	1	1	2	1	0	0	0		1	0	0	1	0	170
010707	2010	苍溪县	0	1		1	2009		0	10133						7		1	2017	890	4	3	1	0	0	0	880	1	3	0	67	654	0	155	5	1	1	2	1	0	0		0	1	0	0	1	0	729
010707	2011	苍溪县	0	1		1	2009		0	12922						7	6.1	1	2017	905	4	3	1	0	0	0	895	1	3	0	67	668	0	156	5	1	1	2	1	0	0	0	0	1	0	0	1	0	746
010707	2012	苍溪县	0	1		1	2009		0	14834						7	6.03	1	2017	919	8	6	1	0	0	1	905	1	3	0	67	673	0	161	5	1	1	2	1	0	0	0	0	1	0	0	1	0	749
010707	2013	苍溪县	0	1		1	2009		0	16154	29.1					7	5.95	1	2017	974	8	6	1	0	0	1	920	1	3	0	67	654	1	194	45	1	1	2	0	1	0	0	40	1	0	0	1	0
010707	2014	苍溪县	0	1		1	2009		0	17977	30.6					7	6.12	1	2017	987	9	6	1	0	0	2	933	1	3	0	67	659	1	202	44	1	1	1	1	0	0	0	40	1	0	0	1	0
010707	2015	苍溪县	0	1		1	2009		0	19046	32	12.4656	7.73	23.68	0	7	6.42	1	2017	1064	10	6	1	0	0	3	1009	1	3	0	67	723	2	213	44	1	1	1	1	0	0	0	40	1	0	0	1	0
010707	2016	苍溪县	0	1		1	2009		0	20598	33.53	12.6767	7.73	23.68	0	7	6.26	1	2017	1038	11	6	1	0	0	3	1022	1	3	0	67	731	2	218	4	1	1	1	1	0	0	0	0	1	0	0	1	0
010707	2017	苍溪县	0	1	1	1	2009	100	0	22940	34.56	14.21	7.73	23.68	0	7	6.25	1	2017	1062	12	7	1	0	0	3	1045	1	3	0	67	744	2	228	4	1	1	1	1	0	0	0	0	1	0	0	1	0
010707	2018	苍溪县	0	1	1	1	2009	100	0	25012	37.11	12.68	7.73	23.68	0	7	6.27	1	2017	1024	12	7	1	0	0	3	1007	1	0	0	58	729	2	217	4	1	1	1	1	0	0	0	0	1	0	0	1	0
010707	2019	苍溪县	0	1	1	1	2009	100	0	27041	39.53	13.31	7.73	23.68	0	7	6.13	1	2017	926	12	7	2	0	0	2	909	1	0	0	58	722	0	128	5	1	1	1	1	0	1	0	0	0	0	0	0	0
010707	2020	苍溪县	0	1	1	1	2009	100	0	34770	32.94	18.81	7.73	23.68	6	7	7.54	1	2017	945	12	7	2	0	0	2	928	1	0	0	58	723	0	146	5	1	1	1	1	0	1	0	0	0	0	0	0	0
010707	2021	苍溪县	0	1	1	1	2009	100	0	38572	33.95	20.3433	7.73	23.68	3	7	6.08	1	2017	720	11	5	2	0	0	4	704	3	0	0	31	522	0	148	5	1	1	1	1	0	1	0	0	0	0	0	0	0
011912	2009	若尔盖县	0	1		1	2009		1	9650						19	4.19	1	2017	124	2	1	0	0	1	0	119	0	0	0	17	93	0	9	3	1	1	0	1	0	0	0		0	0	0	0	0	29
011912	2010	若尔盖县	0	1		1	2009		1	11305						19	3.99	1	2017	122	2	1	0	0	1	0	117	0	0	0	17	93	0	7	3	1	1	0	1	0	0		0	0	0	0	0	0	119
011912	2011	若尔盖县	0	1		1	2009		1	13326						19	3.74	1	2017	123	2	1	0	0	1	0	118	0	0	0	17	97	0	4	3	1	1	0	1	0	0	0	0	0	0	0	0	0	121
011912	2012	若尔盖县	0	1		1	2009		1	15372						19	3.46	1	2017	124	2	1	0	0	1	0	119	0	0	0	17	102	0	0	3	1	1	0	1	0	0	0	0	0	0	0	0	0	122
011912	2013	若尔盖县	0	1		1	2009		1	17188	25.0986					19	3.43	1	2017	125	2	1	0	0	1	0	119	0	0	0	17	102	0	0	4	1	1	0	0	1	0	0	1	0	0	0	0	0
011912	2014	若尔盖县	0	1		1	2009		1	18258	26.27					19	4.64	1	2017	127	2	1	0	0	1	0	121	2	0	0	17	102	0	0	4	1	1	0	1	0	0	0	1	0	0	0	0	0
011912	2015	若尔盖县	0	1		1	2009		1	19908	27.58	7.95444	6.46	7.81	0	19	4.47	1	2017	127	2	1	0	0	1	0	121	2	0	0	17	102	0	0	4	1	1	0	1	0	0	0	1	0	0	0	0	0
011912	2016	若尔盖县	0	1		1	2009		1	21116	28.6	8.74333	6.46	7.81	0	19	3.65	1	2017	126	2	1	0	0	1	0	121	2	0	0	17	102	0	0	3	1	1	0	1	0	0	0	0	0	0	0	0	0
011912	2017	若尔盖县	0	1	1	1	2009	25	1	22452	29.5	9.26	6.46	7.81	0	19	3.46	1	2017	129	2	1	0	0	1	0	124	2	0	0	17	102	0	3	3	1	1	0	1	0	0	0	0	0	0	0	0	0
011912	2018	若尔盖县	0	1	1	1	2009	25	1	24013	30.7	10.93	6.46	7.81	0	19	4.16	1	2017	131	5	1	0	0	2	2	123	2	0	0	16	102	0	3	3	1	1	0	1	0	0	0	0	0	0	0	0	0
011912	2019	若尔盖县	0	1	1	1	2009	25	1	33425	31.84	11.11	6.46	7.81	0	19	4.09	1	2017	130	4	1	0	0	2	1	123	2	0	0	16	102	0	3	3	1	1	0	1	0	0	0	0	0	0	0	0	0
011912	2020	若尔盖县	0	1	1	1	2009	25	1	39584	33.08	10.81	6.46	7.81	1	19	4.37	1	2017	129	4	1	0	0	2	1	123	2	0	0	16	102	0	3	2	1	0	0	1	0	0	0	0	0	0	0	0	0
011912	2021	若尔盖县	0	1	1	1	2009	25	1	41217	33.75	11.3267	6.46	7.81	0	19	3.66	1	2017	129	4	1	0	0	2	1	123	2	0	0	16	102	0	3	2	1	0	0	1	0	0	0	0	0	0	0	0	0
011904	2009	茂县	0	1		1	2009		1	11465						19	4.19	1	2017	121	2	1	1	0	0	0	115	1	0	0	23	74	0	17	3	1	1	0	1	0	0	0		0	0	0	0	0	29
011904	2010	茂县	0	1		1	2009		1	13489						19	3.99	1	2017	114	2	1	1	0	0	0	108	1	0	0	23	74	0	10	3	1	1	0	1	0	0		0	1	0	1	0	0	100
011905	2011	茂县	0	1		1	2009		1	20434						19	3.74	1	2017	132	2	1	0	0	1	0	127	0	0	0	23	90	0	14	3	1	1	0	1	0	0	0	0	0	0	0	0	0	76
011904	2012	茂县	0	1		1	2009		1	23636						19	3.46	1	2017	129	2	1	0	0	1	0	124	0	0	0	23	90	0	11	3	1	1	0	1	0	0	0	0	0	0	0	0	0	73
011904	2013	茂县	0	1		1	2009		1	27093	42.467					19	3.43	1	2017	136	4	3	1	0	0	0	127	1	2	0	22	86	0	16	4	1	1	0	0	1	0	0	1	1	0	1	0	0
011904	2014	茂县	0	1		1	2009		1	29826	43.59					19	4.64	1	2017	180	4	3	1	0	0	0	171	1	3	0	22	130	0	15	4	1	1	0	1	0	0	0	1	1	0	1	0	0
011904	2015	茂县	0	1		1	2009		1	29719	44.68	7.95444	8.24	12.34	0	19	4.47	1	2017	180	5	4	1	0	0	0	171	1	3	0	22	128	0	17	3	1	1	0	1	0	0	0	0	1	0	1	0	0
011904	2016	茂县	0	1		1	2009		1	30046	45.79	8.74333	8.24	12.34	0	19	3.65	1	2017	181	5	4	1	0	0	0	172	1	3	0	22	128	0	18	3	1	1	0	1	0	0	0	0	1	0	1	0	0
011904	2017	茂县	0	1	1	1	2009	25	1	30604	47.02	9.26	8.24	12.34	0	19	3.46	1	2017	189	4	3	1	0	0	0	181	1	3	0	22	134	0	21	3	1	1	0	1	0	0	0	0	1	0	1	0	0
011904	2018	茂县	0	1	1	1	2009	25	1	30880	48.01	10.93	8.24	12.34	0	19	4.16	1	2017	209	4	3	1	0	0	0	201	1	3	0	22	152	0	23	3	1	1	0	1	0	0	0	0	1	0	1	0	0
011904	2019	茂县	0	1	1	1	2009	25	1	35772	49.06	11.11	8.24	12.34	0	19	4.09	1	2017	218	4	3	1	0	0	0	210	1	3	0	22	160	0	24	3	1	1	0	1	0	0	0	0	1	0	1	0	0
011904	2020	茂县	0	1	1	1	2009	25	1	45771	50.59	10.81	8.24	12.34	1	19	4.37	1	2017	215	4	3	1	0	0	0	207	1	3	0	18	160	0	25	3	1	1	0	1	0	0	0	0	1	0	1	0	0
011904	2021	茂县	0	1	1	1	2009	25	1	51539	50.93	11.3267	8.24	12.34	0	19	3.66	1	2017	182	4	3	1	0	0	0	174	1	2	0	10	136	0	25	3	1	1	0	1	0	0	0	0	1	0	1	0	0
010205	2009	荣县	0	1		1	2009		0	14721						2	6.71	1	2017	358	5	3	1	0	0	1	350	0	1	0	27	288	0	34	3	1	1	0	1	0	0	0		0	0	0	0	0	283
010205	2010	荣县	0	1		1	2009		0	17478						2	7.69	1	2017	358	5	3	1	0	0	1	350	0	1	0	27	288	0	34	3	1	1	0	1	0	0		0	0	0	0	0	0	282
010205	2011	荣县	0	1		1	2009		0	21346						2	4.92	1	2017	558	5	3	1	0	0	1	550	0	1	0	27	459	0	63	3	1	1	0	1	0	0	0	0	0	0	0	0	0	498
010205	2012	荣县	0	1		1	2009		0	24401						2	6.74	1	2017	586	11	9	1	0	0	1	572	1	2	0	27	479	1	62	3	1	1	0	1	0	0	0	0	0	0	0	0	0	536
010205	2013	荣县	0	1		1	2009		0	27076	34.9628					2	6.49	1	2017	630	12	9	1	0	0	2	587	1	2	0	27	457	12	88	31	1	1	0	0	1	0	0	28	0	0	0	0	0
010205	2014	荣县	0	1		1	2009		0	29355	35.55					2	6.92	1	2017	587	13	10	1	0	0	2	543	1	1	0	27	423	7	84	31	1	1	0	1	0	0	0	28	0	0	0	0	0
010205	2015	荣县	0	1		1	2009		0	31504	36.56	13.8144	8.15	25.22	0	2	9.31	1	2017	569	14	11	1	0	0	2	552	1	1	0	27	434	3	86	3	1	1	0	1	0	0	0	0	0	0	0	0	0
010205	2016	荣县	0	1		1	2009		0	34030	37.63	14.4633	8.15	25.22	0	2	7.16	1	2017	553	13	11	1	0	0	1	537	1	2	0	27	420	1	86	3	1	1	0	1	0	0	0	0	0	0	0	0	0
010205	2017	荣县	0	1	0	1	2009	100	0	33486	38.02	16.17	8.15	25.22	0	2	6.72	1	2017	576	13	9	1	1	0	2	560	1	2	0	27	438	1	91	3	1	1	0	1	0	0	0	0	0	0	0	0	0
010205	2018	荣县	0	1	0	1	2009	100	0	37589	39.02	15.49	8.15	25.22	0	2	7.23	1	2017	572	13	9	1	1	0	2	556	1	2	0	27	428	1	97	3	1	1	0	1	0	0	0	0	0	0	0	0	0
010205	2019	荣县	0	1	0	1	2009	100	0	40284	40.22	16.41	8.15	25.22	0	2	6.94	1	2017	566	13	9	1	1	0	2	550	1	2	0	27	417	1	102	3	1	1	0	1	0	0	0	0	0	0	0	0	0
010205	2020	荣县	0	1	0	1	2009	100	0	48632	43.66	21.29	8.15	25.22	9	2	7.72	1	2017	556	12	8	1	1	0	2	541	1	2	0	27	407	1	103	3	1	1	0	1	0	0	0	0	0	0	0	0	0
010205	2021	荣县	0	1	0	1	2009	100	0	54583	44.26	22.9967	8.15	25.22	1	2	6.48	1	2017	542	12	8	1	1	0	2	527	1	2	0	19	398	1	106	3	1	1	0	1	0	0	0	0	0	0	0	0	0
011603	2009	荥经县	0	1		1	2009		0	19765						16	6.3	1	2018	178	5	3	1	1	0	0	169	0	0	0	25	80	8	56	3	1	1	0	1	0	0	0		1	0	0	0	1	120
011603	2010	荥经县	0	1		1	2009		0	23917						16	5.8	1	2018	178	5	3	1	1	0	0	169	0	0	0	25	80	8	56	3	1	1	0	1	0	0		0	1	0	0	0	1	119
011603	2011	荥经县	0	1		1	2009		0	29294						16	5.22	1	2018	178	5	3	1	1	0	0	169	0	0	0	25	80	8	56	3	1	1	0	1	0	0	0	0	1	0	0	0	1	120
011603	2012	荥经县	0	1		1	2009		0	32997						16	4.97	1	2018	175	4	3	0	1	0	0	167	0	0	0	24	80	7	56	3	1	1	0	1	0	0	0	0	1	0	0	0	1	118
011603	2013	荥经县	0	1		1	2009		0	33751	37.6					16	5.48362	1	2018	198	5	3	1	1	0	0	167	0	0	0	24	81	7	55	25	1	1	0	0	1	0	0	22	1	0	0	0	1
011603	2014	荥经县	0	1		1	2009		0	37545	38.9					16	5.66	1	2018	198	5	3	1	1	0	0	167	0	0	0	24	81	7	55	25	1	1	0	1	0	0	0	22	1	0	0	0	1
011603	2015	荥经县	0	1		1	2009		0	40781	40.0973	11.2744	8.61	17.34	0	16	8.77	1	2018	194	5	3	1	1	0	0	163	0	0	0	21	81	7	54	25	1	1	0	1	0	0	0	22	1	0	0	0	1
011603	2016	荥经县	0	1		1	2009		0	43719	41.5	12.1033	8.61	17.34	0	16	5.34	1	2018	163	5	3	1	1	0	0	155	0	0	0	21	81	0	53	3	1	1	0	1	0	0	0	0	0	0	0	0	0
011603	2017	荥经县	0	1		1	2009		0	46961	42.7	13.33	8.61	17.34	0	16	5.24	1	2018	163	5	3	1	1	0	0	155	0	0	0	21	81	0	53	3	1	1	0	1	0	0	0	0	0	0	0	0	0
011603	2018	荥经县	0	1	0	1	2009	120	0	48822	44.2	13.89	8.61	17.34	0	16	8.01	1	2018	187	4	2	1	1	0	0	180	0	0	0	21	103	0	56	3	1	1	0	1	0	0	0	0	0	0	0	0	0
011603	2019	荥经县	0	1	0	1	2009	120	0	49709	45.7	14.59	8.61	17.34	0	16	7.19	1	2018	194	4	2	1	1	0	0	186	0	0	0	21	126	0	39	3	1	1	0	1	0	0	0	0	1	0	0	0	1
011603	2020	荥经县	0	1	0	1	2009	120	0	57864	51.03	17.01	8.61	17.34	8	16	6.78	1	2018	197	5	3	1	1	0	0	188	0	0	0	21	126	0	41	3	1	1	0	1	0	0	0	0	1	0	0	0	1
011603	2021	荥经县	0	1	0	1	2009	120	0	63170	52.05	18.2367	8.61	17.34	0	16	7.11	1	2018	192	5	4	1	0	0	0	183	1	0	0	11	126	0	45	3	1	1	0	1	0	0	0	0	1	0	0	0	1
011105	2009	营山县	0	1		1	2009		0	9041						11	5.88	1	2017	1270	7	5	1	0	0	1	1260	0	0	0	71	1146	0	43	3	1	1	0	1	0	0	0		0	0	0	0	0	1217
011105	2010	营山县	0	1		1	2009		0	10528						11	6.25	1	2017	1381	7	5	1	0	0	1	1371	0	0	0	72	1225	0	74	3	1	1	0	1	0	0		0	0	0	0	0	0	1300
011105	2011	营山县	0	1		1	2009		0	12958						11	5.95	1	2017	1449	7	5	1	0	0	1	1438	5	0	0	74	1350	0	9	3	1	1	0	1	0	0	0	0	1	0	0	0	1	1432
011105	2012	营山县	0	1		1	2009		0	14903						11	5.72	1	2017	1461	7	5	1	0	0	1	1450	5	10	0	74	1350	0	11	3	1	1	0	1	0	0	0	0	1	0	0	0	1	1442
011105	2013	营山县	0	1		1	2009		0	16894	33.0757					11	5.56	1	2017	1474	7	5	1	0	0	1	1450	5	10	0	74	1350	0	11	16	1	1	0	0	1	0	0	13	1	0	0	0	1
011105	2014	营山县	0	1		1	2009		0	18148	35.3					11	5.81	1	2017	1475	8	6	1	0	0	1	1450	5	10	0	74	1350	0	11	16	1	1	0	1	0	0	0	13	1	0	0	0	1
011105	2015	营山县	0	1		1	2009		0	19197	36.9	14.1767	7.93	22	0	11	5.61	1	2017	1475	8	6	1	0	0	1	1450	5	10	0	74	1350	0	11	16	1	1	0	1	0	0	0	13	1	0	0	0	1
011105	2016	营山县	0	1		1	2009		0	20763	38.58	14.57	7.93	22	0	11	5.31	1	2017	1464	9	7	1	0	0	1	1450	5	10	0	74	1350	0	11	4	1	1	0	1	0	0	0	1	1	0	0	0	1
011105	2017	营山县	0	1	1	1	2009	70	0	23136	40.3424	16.1	7.93	22	0	11	5.28	1	2017	1462	9	7	1	0	0	1	1449	5	10	0	74	1350	0	10	3	1	1	0	1	0	0	0	0	1	0	0	0	1
011105	2018	营山县	0	1	1	1	2009	70	0	25256	43.2	14.93	7.93	22	0	11	5.3	1	2017	1462	9	7	1	0	0	1	1449	5	10	0	74	1350	0	10	3	1	1	0	1	0	0	0	0	1	0	0	0	1
011105	2019	营山县	0	1	1	1	2009	70	0	28081	44.88	15.75	7.93	22	0	11	5.31	1	2017	1432	10	8	1	0	0	1	1418	5	10	0	74	1277	0	52	3	1	1	0	1	0	0	0	0	1	0	0	0	1
011105	2020	营山县	0	1	1	1	2009	70	0	35237	44.11	20.69	7.93	22	39	11	6.98	1	2017	1409	11	8	1	0	0	2	1394	5	10	0	66	1265	0	48	3	1	1	0	1	0	0	0	0	1	0	0	0	1
011105	2021	营山县	0	1	1	1	2009	70	0	40466	44.64	22.22	7.93	22	1	11	4.66	1	2017	1413	11	7	1	0	0	3	1398	5	10	0	66	1265	0	52	3	1	1	0	1	0	0	0	0	1	0	0	0	1
010115	2009	蒲江县	1	1	1	1	2009		0	19024						1	5.74	1	2009	139	2	1	1	0	0	0	134	2	0	0	12	98	0	22	4	1	1	1	1	0	0	0		0	0	0	0	0	135
010115	2010	蒲江县	1	1	1	1	2009		0	23269						1	4.83	1	2009	144	2	1	1	0	0	0	139	2	0	0	12	103	0	22	3	1	1	0	1	0	0		0	0	0	0	0	0	120
010112	2011	蒲江县	1	1	1	1	2009		0	28672						1	5.03	1	2009	193	8	6	1	0	0	1	181	2	16	0	11	116	2	34	4	1	1	1	1	0	0	0	0	0	0	0	0	0	157
010115	2012	蒲江县	1	1	1	1	2009		0	33137						1	6.17	1	2009	162	4	2	1	0	0	1	155	2	0	0	13	119	0	21	3	1	1	0	1	0	0	0	0	0	0	0	0	0	136
010115	2013	蒲江县	1	1	1	1	2009		0	36175	36.83					1	5.01	1	2009	175	6	4	1	0	0	1	165	2	0	0	13	119	1	30	4	1	1	0	0	1	0	0	1	0	0	0	0	0
010115	2014	蒲江县	1	1	1	1	2009		0	39309	38.13					1	5.23	1	2009	178	6	4	1	0	0	1	168	2	0	0	13	119	2	32	4	1	1	0	1	0	0	0	1	0	0	0	0	0
010115	2015	蒲江县	1	1	1	1	2009	200	0	42286	39.1562	11.4044	9.15	18.59	0	1	6.07641	1	2009	177	6	4	1	0	0	1	167	2	0	0	12	120	2	31	4	1	1	0	1	0	0	0	1	0	0	0	0	0
010115	2016	蒲江县	1	1	1	1	2009	200	0	46463	40.51	12.4733	9.15	18.59	0	1	6.54	1	2009	174	6	4	1	0	0	1	165	2	0	0	12	120	2	29	3	1	1	0	1	0	0	0	0	0	0	0	0	0
010115	2017	蒲江县	1	1	1	1	2009	200	0	53273	42.65	12.76	9.15	18.59	0	1	6.17	1	2009	181	7	4	1	0	0	2	170	2	0	0	12	121	2	33	4	1	1	0	1	1	0	0	0	0	0	0	0	0
010115	2018	蒲江县	1	1	1	1	2009	200	0	58720	44.33	15.26	9.15	18.59	0	1	5.96	1	2009	181	8	4	1	0	0	3	169	2	0	0	12	117	3	35	4	1	1	0	1	1	0	0	0	0	0	0	0	0
010115	2019	蒲江县	1	1	1	1	2009	200	0	64300	45.93	15.68	9.15	18.59	0	1	6.15	1	2009	169	7	3	1	0	0	3	158	2	0	0	12	101	6	37	4	1	1	0	1	1	0	0	0	0	0	0	0	0
010115	2020	蒲江县	1	1	1	1	2009	200	0	69603	47.36	13.62	9.15	18.59	456	1	4.55	1	2009	166	7	2	2	0	0	3	155	5	0	0	8	102	6	34	3	1	1	0	1	0	0	0	0	1	0	0	0	1
010115	2021	蒲江县	1	1	1	1	2009	200	0	79202	47.78	13.9067	9.15	18.59	457	1	4	1	2009	161	9	3	2	1	0	3	148	5	0	0	8	86	6	43	3	1	1	0	1	0	0	0	0	1	0	0	0	1
011106	2009	蓬安县	0	1		1	2009		0	11135						11	5.88	1	2017	724	7	6	1	0	0	0	714	0	0	0	39	620	0	55	3	1	1	0	1	0	0	0		0	0	0	0	0	661
011106	2010	蓬安县	0	1		1	2009		0	13377						11	6.25	1	2017	724	7	6	1	0	0	0	714	0	0	0	39	620	0	55	3	1	1	0	1	0	0		0	0	0	0	0	0	663
011106	2011	蓬安县	0	1		1	2009		0	16475						11	5.95	1	2017	692	7	6	1	0	0	0	681	2	0	0	39	585	0	55	3	1	1	0	1	0	0	0	0	1	0	0	0	1	631
011106	2012	蓬安县	0	1		1	2009		0	18840						11	5.72	1	2017	745	8	7	1	0	0	0	733	2	0	0	39	637	0	55	3	1	1	0	1	0	0	0	0	1	0	0	0	1	683
011106	2013	蓬安县	0	1		1	2009		0	21041	32.8258					11	5.56	1	2017	767	8	7	1	0	0	0	742	2	0	0	39	634	0	67	16	1	1	0	0	1	0	0	13	1	0	0	0	1
011106	2014	蓬安县	0	1		1	2009		0	21693	35.67					11	5.81	1	2017	766	8	7	1	0	0	0	741	2	0	0	39	634	0	66	16	1	1	0	1	0	0	0	13	1	0	0	0	1
011106	2015	蓬安县	0	1		1	2009		0	22971	37.17	14.1767	7.97	22.69	0	11	5.61	1	2017	776	12	11	1	0	0	0	747	2	0	0	39	641	0	65	16	1	1	0	1	0	0	0	13	1	0	0	0	1
011106	2016	蓬安县	0	1		1	2009		0	24886	38.69	14.57	7.97	22.69	0	11	5.31	1	2017	767	12	11	1	0	0	0	751	2	9	0	39	636	0	65	3	1	1	0	1	0	0	0	0	1	0	0	0	1
011106	2017	蓬安县	0	1	1	1	2009	70	0	27652	40.6411	16.1	7.97	22.69	0	11	5.28	1	2017	760	13	11	1	0	0	1	743	2	0	0	39	637	0	65	3	1	1	0	1	0	0	0	0	1	0	0	0	1
011106	2018	蓬安县	0	1	1	1	2009	70	0	30004	41.53	14.93	7.97	22.69	0	11	5.3	1	2017	732	13	11	1	0	0	1	715	2	6	0	39	633	0	35	3	1	1	0	1	0	0	0	0	1	0	0	0	1
011106	2019	蓬安县	0	1	1	1	2009	70	0	34909	43.01	15.75	7.97	22.69	0	11	5.31	1	2017	733	13	11	1	0	0	1	716	2	5	0	39	633	0	37	3	1	1	0	1	0	0	0	0	1	0	0	0	1
011106	2020	蓬安县	0	1	1	1	2009	70	0	38487	37.8	20.69	7.97	22.69	39	11	6.98	1	2017	731	15	11	1	0	0	3	712	2	5	0	38	590	0	77	3	1	1	0	1	0	0	0	0	1	0	0	0	1
011106	2021	蓬安县	0	1	1	1	2009	70	0	43727	38.64	22.22	7.97	22.69	1	11	4.66	1	2017	750	14	10	1	0	0	3	732	2	6	0	38	590	0	96	3	1	1	0	1	0	0	0	0	1	0	0	0	1
010803	2009	蓬溪县	0	1	1	1	2009		0	7816						8	5.98	1	2014	518	4	3	1	0	0	0	510	0	1	0	31	424	1	53	3	1	1	0	1	0	0	0		1	0	0	1	0	463
010803	2010	蓬溪县	0	1	1	1	2009		0	10261						8	6.04	1	2014	537	5	3	1	0	0	1	528	0	1	0	31	433	1	62	3	1	1	0	1	0	0		0	1	0	0	1	0	471
010803	2011	蓬溪县	0	1	1	1	2009		0	13850						8	5.51	1	2014	597	6	3	1	0	0	2	587	0	1	0	31	492	0	63	3	1	1	0	1	0	0	0	0	1	0	0	1	0	533
010803	2012	蓬溪县	0	1	1	1	2009		0	16263						8	5.74	1	2014	597	6	3	1	0	0	2	587	0	1	0	31	492	1	62	3	1	1	0	1	0	0	0	0	1	0	0	1	0	535
010803	2013	蓬溪县	0	1	1	1	2009		0	17991	30.6808					8	5.51	1	2014	612	6	3	1	0	0	2	591	0	2	0	31	492	2	64	13	1	1	0	0	1	0	0	10	2	0	0	1	1
010803	2014	蓬溪县	0	1	1	1	2009		0	19119	31.4					8	5.35	1	2014	610	6	4	1	0	0	1	589	0	2	0	31	492	2	62	13	1	1	0	1	0	0	0	10	2	0	0	1	1
010803	2015	蓬溪县	0	1	1	1	2009	50	0	21443	32.34	13.3333	7.86	23.18	0	8	5.42	1	2014	610	7	4	1	0	0	2	597	0	2	0	31	492	1	71	4	1	1	0	1	0	1	0	0	2	0	0	1	1
010803	2016	蓬溪县	0	1	1	1	2009	50	0	24176	33.25	13.65	7.86	23.18	0	8	4.79	1	2014	613	8	5	1	0	0	2	599	0	2	0	31	492	1	73	4	1	1	0	1	0	1	0	0	2	0	0	1	1
010803	2017	蓬溪县	0	1	1	1	2009	90	0	27415	35.08	15.2	7.86	23.18	0	8	5.49	1	2014	617	8	5	1	0	0	2	603	0	3	0	31	493	1	75	4	1	1	0	1	0	1	0	0	2	0	0	1	1
010803	2018	蓬溪县	0	1	1	1	2009	90	0	30143	36.9	13.82	7.86	23.18	0	8	6.34	1	2014	614	8	5	1	0	0	2	600	0	3	0	31	493	1	72	4	1	1	0	1	0	1	0	0	2	0	0	1	1
010803	2019	蓬溪县	0	1	1	1	2009	90	0	33950	38.04	14.6	7.86	23.18	0	8	4.04	1	2014	622	9	7	1	0	0	1	607	0	3	0	31	493	1	79	4	1	1	0	1	0	1	0	0	2	0	0	1	1
010803	2020	蓬溪县	0	1	1	1	2009	90	0	41906	39.08	19.85	7.86	23.18	17	8	6.36	1	2014	632	10	7	1	0	0	2	615	0	3	0	31	493	0	88	4	1	1	0	1	0	1	0	0	3	0	0	1	2
010803	2021	蓬溪县	0	1	1	1	2009	90	0	44990	39.95	21.4	7.86	23.18	0	8	3.4	1	2014	617	10	6	1	0	0	3	601	0	3	0	22	488	0	88	3	1	0	0	1	0	1	0	0	3	0	0	1	2
011108	2009	西充县	0	1		1	2009		0	8710						11	5.88	1	2017	702	2	1	1	0	0	0	697	0	0	0	47	598	0	52	3	1	1	0	1	0	0	0		0	0	0	0	0	648
011108	2010	西充县	0	1		1	2009		0	10247						11	6.25	1	2017	703	2	1	1	0	0	0	698	0	0	0	47	599	0	52	3	1	1	0	1	0	0		0	0	0	0	0	0	649
011108	2011	西充县	0	1		1	2009		0	12556						11	5.95	1	2017	705	2	1	1	0	0	0	700	0	0	0	47	599	0	54	3	1	1	0	1	0	0	0	0	0	0	0	0	0	650
011108	2012	西充县	0	1		1	2009		0	14120						11	5.72	1	2017	718	2	1	1	0	0	0	713	0	0	0	47	611	0	55	3	1	1	0	1	0	0	0	0	0	0	0	0	0	662
011108	2013	西充县	0	1		1	2009		0	16196	32.8441					11	5.56	1	2017	734	2	1	1	0	0	0	714	0	0	0	47	611	0	56	18	1	1	0	0	1	0	0	15	0	0	0	0	0
011108	2014	西充县	0	1		1	2009		0	18070	33.62					11	5.81	1	2017	745	7	6	1	0	0	0	720	2	0	0	45	611	0	62	18	1	1	0	1	0	0	0	15	0	0	0	0	0
011108	2015	西充县	0	1		1	2009		0	19150	35.92	14.1767	8.28	24.17	0	11	5.61	1	2017	738	8	7	1	0	0	0	727	2	0	0	45	611	1	68	3	1	1	0	1	0	0	0	0	0	0	0	0	0
011108	2016	西充县	0	1		1	2009		0	20717	37.55	14.57	8.28	24.17	0	11	5.31	1	2017	747	8	7	1	0	0	0	736	3	0	0	45	611	1	76	3	1	1	0	1	0	0	0	0	0	0	0	0	0
011108	2017	西充县	0	1	1	1	2009	70	0	23060	39.4355	16.1	8.28	24.17	0	11	5.28	1	2017	754	8	7	1	0	0	0	743	3	1	0	45	611	2	81	3	1	1	0	1	0	0	0	0	0	0	0	0	0
011108	2018	西充县	0	1	1	1	2009	70	0	25170	40.86	14.93	8.28	24.17	0	11	5.3	1	2017	767	9	8	1	0	0	0	755	3	1	0	45	608	2	96	3	1	1	0	1	0	0	0	0	0	0	0	0	0
011108	2019	西充县	0	1	1	1	2009	70	0	31651	42.32	15.75	8.28	24.17	0	11	5.31	1	2017	775	10	8	1	0	0	1	761	3	1	0	45	611	1	100	4	1	1	1	1	0	0	0	0	0	0	0	0	0
011108	2020	西充县	0	1	1	1	2009	70	0	42718	42.91	20.69	8.28	24.17	39	11	6.98	1	2017	758	11	8	1	0	0	2	744	3	2	0	45	611	1	82	3	1	1	0	1	0	0	0	0	0	0	0	0	0
011108	2021	西充县	0	1	1	1	2009	70	0	48624	43.27	22.22	8.28	24.17	1	11	4.66	1	2017	760	11	8	1	0	0	2	746	3	2	0	45	611	1	84	3	1	1	0	1	0	0	0	0	0	0	0	0	0
010302	2009	西区	0	1		1	2009		0	32949						3	4.39	1	2018	97	4	3	0	0	0	1	90	6	12	0	1	16	1	54	3	1	1	0	1	0	0	0		0	0	0	0	0	30
010302	2010	西区	0	1		1	2009		0	40039						3	4.38	1	2018	128	4	4	0	0	0	0	121	6	12	0	1	16	6	80	3	1	1	0	1	0	0		0	0	0	0	0	0	47
010302	2011	西区	0	1		1	2009		0	50392						3	4.44	1	2018	122	4	4	0	0	0	0	115	6	13	0	1	10	5	80	3	1	1	0	1	0	0	0	0	0	0	0	0	0	43
010302	2012	西区	0	1		1	2009		0	52429						3	4.39	1	2018	121	4	4	0	0	0	0	114	6	13	0	1	9	5	80	3	1	1	0	1	0	0	0	0	0	0	0	0	0	42
010302	2013	西区	0	1		1	2009		0	58566	96.6865					3	5.37	1	2018	103	4	4	0	0	0	0	94	6	9	0	1	9	3	66	5	1	1	0	0	1	0	0	2	0	0	0	0	0
010302	2014	西区	0	1		1	2009		0	66421	96.7					3	4.62	1	2018	129	4	4	0	0	0	0	120	6	10	0	1	9	2	92	5	1	1	0	1	0	0	0	2	0	0	0	0	0
010302	2015	西区	0	1		1	2009		0	70440	96.72	10.2067	9.45	19.45	0	3	4.79	1	2018	112	4	4	0	0	0	0	105	6	10	0	1	9	1	78	3	1	1	0	1	0	0	0	0	0	0	0	0	0
010302	2016	西区	0	1		1	2009		0	77617	96.77	11.32	9.45	19.45	0	3	4.13	1	2018	99	3	3	0	0	0	0	93	6	10	0	1	9	1	66	3	1	1	0	1	0	0	0	0	0	0	0	0	0
010302	2017	西区	0	1		1	2009		0	88113	96.85	12.46	9.45	19.45	0	3	4.93	1	2018	99	3	3	0	0	0	0	93	6	11	0	1	9	1	65	3	1	1	0	1	0	0	0	0	0	0	0	0	0
010302	2018	西区	0	1	0	1	2009	100	0	91080	97.13	14.22	9.45	19.45	0	3	6	1	2018	97	3	3	0	0	0	0	91	6	9	0	1	9	1	65	3	1	1	0	1	0	0	0	0	0	0	0	0	0
010302	2019	西区	0	1	0	1	2009	100	0	58571	97.26	14.66	9.45	19.45	0	3	5.91	1	2018	96	2	2	0	0	0	0	91	6	9	0	1	9	1	65	3	1	1	0	1	0	0	0	0	0	0	0	0	0
010302	2020	西区	0	1	0	1	2009	100	0	63776	95.15	15.88	9.45	19.45	16	3	6.16	1	2018	94	2	2	0	0	0	0	89	6	7	0	1	9	1	65	3	1	1	0	1	0	0	0	0	0	0	0	0	0
010302	2021	西区	0	1	0	1	2009	100	0	64446	95.23	17.02	9.45	19.45	0	3	6.4	1	2018	90	2	2	0	0	0	0	85	4	7	0	1	5	0	68	3	1	1	0	1	0	0	0	0	0	0	0	0	0
012101	2009	西昌市	1	1		1	2009		1	27371						21	5.1	1	2017	642	19	11	1	1	0	6	610	4	0	0	37	428	6	135	11	3	2	2	2	1	1	0		2	0	0	1	1	539
012101	2010	西昌市	1	1		1	2009		1	33125						21	5.91	1	2017	646	23	12	1	1	0	9	609	4	2	0	37	428	6	132	11	3	2	2	2	1	1		0	3	0	0	1	2	531
012101	2011	西昌市	1	1		1	2009		1	41039						21	4.4	1	2017	664	24	13	1	1	0	9	627	4	3	0	37	426	8	149	10	2	2	2	2	1	1	0	0	3	0	0	1	2	547
012101	2012	西昌市	1	1		1	2009		1	45325						21	4.31	1	2017	666	23	12	1	1	0	9	630	5	1	0	37	428	5	154	10	2	2	2	2	1	1	0	0	3	0	0	1	2	186
012101	2013	西昌市	1	1		1	2009		1	50342	55.3091					21	5.86	1	2017	622	24	13	1	1	0	9	578	5	0	0	37	369	8	159	17	2	2	2	0	2	1	1	7	3	0	0	1	2
012101	2014	西昌市	1	1		1	2009		1	56011	55.94					21	6.4	1	2017	631	26	14	1	1	0	10	585	5	0	0	37	371	8	164	17	2	2	2	2	1	1	0	7	3	0	0	1	2
012101	2015	西昌市	1	1		1	2009		1	56674	56.94	7.28333	8.97	11.04	0	21	6.10295	1	2017	646	27	14	2	1	0	10	599	5	0	0	37	369	8	180	17	2	2	2	2	1	1	0	7	3	0	0	0	3
012101	2016	西昌市	1	1		1	2009		1	59804	57.57	7.57	8.97	11.04	0	21	6	1	2017	693	29	15	2	1	0	11	652	5	0	0	36	420	8	183	9	2	2	0	2	1	1	0	1	3	0	0	0	3
012101	2017	西昌市	1	1		1	2009		1	62033	58.92	8.05	8.97	11.04	0	21	6.93	1	2017	689	29	15	2	1	0	11	650	5	0	0	36	420	8	181	8	2	2	0	2	1	1	0	0	2	0	0	0	2
012101	2018	西昌市	1	1	1	1	2009	230	1	63864	60.51	8.24	8.97	11.04	0	21	5.51	1	2017	715	30	17	2	1	0	10	675	5	0	0	36	415	8	211	8	2	2	0	2	1	1	0	0	2	0	0	0	2
012101	2019	西昌市	1	1	1	1	2009	230	1	69063	61.94	8.43	8.97	11.04	0	21	5.43	1	2017	738	31	16	2	1	0	12	697	5	0	0	36	414	10	232	8	2	2	0	2	1	1	0	0	2	0	0	0	2
012101	2020	西昌市	1	1	1	1	2009	230	1	60611	66.63	9.49	8.97	11.04	14	21	4.25	1	2017	741	32	14	3	1	0	14	699	5	0	0	36	398	10	250	8	2	2	0	2	1	1	0	0	2	0	0	0	2
012101	2021	西昌市	1	1	1	1	2009	230	1	65743	67.08	9.97	8.97	11.04	0	21	5	1	2017	766	29	12	3	1	0	13	725	8	1	0	19	402	28	267	8	2	2	0	2	1	1	0	0	4	0	0	0	2
010202	2009	贡井区	1	1		1	2009		0	20040						2	6.71	1	2017	215	6	4	1	0	0	1	205	1	3	0	11	133	0	57	3	1	1	0	1	0	0	0		1	1	0	0	0	119
010202	2010	贡井区	1	1		1	2009		0	24507						2	7.69	1	2017	215	6	4	1	0	0	1	205	1	3	0	11	133	0	57	3	1	1	0	1	0	0		0	1	1	0	0	0	118
010202	2011	贡井区	1	1		1	2009		0	30337						2	4.92	1	2017	241	7	5	1	0	0	1	230	1	3	0	11	144	0	71	3	1	1	0	1	0	0	0	0	1	1	0	0	0	187
010202	2012	贡井区	1	1		1	2009		0	34787						2	6.74	1	2017	245	7	5	1	0	0	1	234	1	3	0	11	149	0	70	3	1	1	0	1	0	0	0	0	1	1	0	0	0	192
010202	2013	贡井区	1	1		1	2009		0	39156	47.482					2	6.49	1	2017	257	7	5	1	0	0	1	234	1	3	0	11	149	0	70	11	1	1	0	0	1	0	0	8	5	1	0	0	4
010202	2014	贡井区	1	1		1	2009		0	42410	48.42					2	6.92	1	2017	256	7	5	1	0	0	1	233	1	3	0	11	149	0	69	15	1	1	0	1	0	0	0	12	1	1	0	0	0
010202	2015	贡井区	1	1		1	2009		0	45677	49.44	13.8144	8.41	23.38	0	2	9.31	1	2017	257	7	5	1	0	0	1	234	1	3	0	11	150	0	69	15	1	1	0	1	0	0	0	12	1	1	0	0	0
010202	2016	贡井区	1	1		1	2009		0	47713	50.28	14.4633	8.41	23.38	0	2	7.16	1	2017	250	7	4	1	0	0	2	240	1	3	0	11	149	0	76	3	1	1	0	1	0	0	0	0	0	0	0	0	0
010202	2017	贡井区	1	1	0	1	2009	100	0	53962	50.55	16.17	8.41	23.38	0	2	6.72	1	2017	247	7	4	1	0	0	2	237	2	3	0	11	149	0	72	3	1	1	0	1	0	0	0	0	0	0	0	0	0
010202	2018	贡井区	1	1	0	1	2009	100	0	57275	52.16	15.49	8.41	23.38	0	2	7.23	1	2017	245	7	4	1	0	0	2	235	2	3	0	11	149	0	70	3	1	1	0	1	0	0	0	0	0	0	0	0	0
010202	2019	贡井区	1	1	0	1	2009	100	0	48588	52.56	16.41	8.41	23.38	0	2	6.94	1	2017	248	7	4	1	0	0	2	238	2	3	0	11	149	0	73	3	1	1	0	1	0	0	0	0	0	0	0	0	0
010202	2020	贡井区	1	1	0	1	2009	100	0	62059	54.94	21.29	8.41	23.38	9	2	7.72	1	2017	242	8	5	1	0	0	2	231	3	1	0	7	148	0	72	3	1	1	0	1	0	0	0	0	0	0	0	0	0
010202	2021	贡井区	1	1	0	1	2009	100	0	69698	55.74	22.9967	8.41	23.38	1	2	6.48	1	2017	229	7	4	1	0	0	2	219	3	1	0	7	149	0	59	3	1	1	0	1	0	0	0	0	0	0	0	0	0
010904	2009	资中县	0	1	0	1	2009		0	9347						9	6.57985	1	2018	936	5	3	1	0	0	1	927	4	0	0	33	720	0	170	4	1	1	1	1	0	0	0		0	0	0	0	0	112
010904	2010	资中县	0	1	0	1	2009		0	11479						9	7.14	1	2018	939	5	3	1	0	0	1	930	4	0	0	33	720	0	173	4	1	1	0	1	1	0		0	0	0	0	0	0	768
010904	2011	资中县	0	1	0	1	2009		0	14488						9	5.32	1	2018	436	3	2	1	0	0	0	429	2	0	0	18	365	0	44	4	1	1	1	1	0	0	0	0	0	0	0	0	0	110
010904	2012	资中县	0	1	0	1	2009		0	16535						9	5.13884	1	2018	964	6	4	1	0	0	1	954	4	0	0	33	782	0	135	4	1	1	0	1	1	0	0	0	0	0	0	0	0	829
010904	2013	资中县	0	1	0	1	2009		0	17965	34.0076					9	4.95	1	2018	996	6	4	1	0	0	1	952	4	0	0	33	782	0	133	38	1	1	0	0	1	1	0	34	0	0	0	0	0
010904	2014	资中县	0	1	0	1	2009		0	19303	34.75					9	6.18	1	2018	988	8	6	1	0	0	1	942	4	0	0	33	782	0	123	38	1	1	0	1	1	0	0	34	0	0	0	0	0
010904	2015	资中县	0	1	0	1	2009	80	0	19470	36.2203	11.9878	8.17	21.07	0	9	6.54	1	2018	986	9	7	1	0	0	1	938	2	0	0	33	782	0	121	39	1	1	0	1	1	1	0	34	0	0	0	0	0
010904	2016	资中县	0	1	0	1	2009	80	0	21132	37.3	12.6833	8.17	21.07	0	9	6.99	1	2018	948	9	7	1	0	0	1	933	2	0	0	33	782	0	116	6	1	1	0	1	1	1	0	1	0	0	0	0	0
010904	2017	资中县	0	1	0	1	2009	80	0	21211	38.42	14.52	8.17	21.07	0	9	9.85	1	2018	947	9	7	1	0	0	1	932	2	0	0	33	782	0	115	6	1	1	0	1	1	1	0	1	0	0	0	0	0
010904	2018	资中县	0	1	0	1	2009	150	0	22822	39.05	14	8.17	21.07	0	9	8.92	1	2018	945	10	8	1	0	0	1	930	2	0	0	33	781	0	114	5	1	1	0	1	1	1	0	0	0	0	0	0	0
010904	2019	资中县	0	1	0	1	2009	160	0	23922	40.75	14.77	8.17	21.07	0	9	13.09	1	2018	984	12	7	3	0	0	2	967	2	0	0	33	782	0	150	5	1	1	0	1	1	1	0	0	0	0	0	0	0
010904	2020	资中县	0	1	0	1	2009	170	0	32940	39.66	20.03	8.17	21.07	22	9	7.85	1	2018	1079	12	7	3	0	0	2	1062	2	0	0	33	864	2	161	5	1	1	0	1	1	1	0	0	0	0	0	0	0
010904	2021	资中县	0	1	0	1	2009	170	0	36319	40.8	21.8667	8.17	21.07	0	9	6.02	1	2018	1073	12	7	3	0	0	2	1055	2	0	0	22	858	1	172	5	1	1	0	1	1	1	0	0	1	0	0	0	0
012114	2009	越西县	0	1		1	2009		1	7608						21	5.1	1	2017	340	1	1	0	0	0	0	336	0	0	0	40	289	0	7	3	1	1	0	1	0	0	0		0	0	0	0	0	42
012114	2010	越西县	0	1		1	2009		1	8680						21	5.91	1	2017	341	2	2	0	0	0	0	336	1	0	0	39	289	0	7	3	1	1	0	1	0	0		0	0	0	0	0	0	331
012114	2011	越西县	0	1		1	2009		1	10681						21	4.4	1	2017	342	4	4	0	0	0	0	335	1	0	0	39	289	0	6	3	1	1	0	1	0	0	0	0	0	0	0	0	0	332
012114	2012	越西县	0	1		1	2009		1	12095						21	4.31	1	2017	341	4	4	0	0	0	0	334	1	0	0	39	289	0	5	3	1	1	0	1	0	0	0	0	0	0	0	0	0	51
012114	2013	越西县	0	1		1	2009		1	12951	24.3866					21	5.86	1	2017	343	4	4	0	0	0	0	333	1	0	0	40	289	0	3	6	1	1	0	0	1	0	0	3	0	0	0	0	0
012114	2014	越西县	0	1		1	2009		1	12340	24.79					21	6.4	1	2017	344	5	4	0	0	1	0	333	1	0	0	40	289	0	3	6	1	1	0	1	0	0	0	3	0	0	0	0	0
012114	2015	越西县	0	1		1	2009		1	12282	25.59	7.28333	6.68	7.21	0	21	6.10295	1	2017	344	5	4	0	0	1	0	333	1	0	0	40	289	0	3	6	1	1	0	1	0	0	0	3	0	0	0	0	0
012114	2016	越西县	0	1		1	2009		1	12522	26.6	7.57	6.68	7.21	0	21	6	1	2017	341	5	4	0	0	1	0	333	1	0	0	40	289	0	3	3	1	1	0	1	0	0	0	0	0	0	0	0	0
012114	2017	越西县	0	1		1	2009		1	12469	28.02	8.05	6.68	7.21	0	21	6.93	1	2017	342	6	5	0	0	1	0	333	1	0	0	40	289	0	3	3	1	1	0	1	0	0	0	0	0	0	0	0	0
012114	2018	越西县	0	1	1	1	2009	230	1	12438	29.39	8.24	6.68	7.21	0	21	5.51	1	2017	340	6	5	0	0	1	0	331	1	0	0	40	287	0	3	3	1	1	0	1	0	0	0	0	0	0	0	0	0
012114	2019	越西县	0	1	1	1	2009	230	1	16770	30.57	8.43	6.68	7.21	0	21	5.43	1	2017	337	6	5	0	0	1	0	328	1	0	0	40	287	0	0	3	1	1	0	1	0	0	0	0	0	0	0	0	0
012114	2020	越西县	0	1	1	1	2009	230	1	17776	31.64	9.49	6.68	7.21	14	21	4.25	1	2017	335	6	5	0	0	1	0	326	1	0	0	38	287	0	0	3	1	1	0	1	0	0	0	0	0	0	0	0	0
012114	2021	越西县	0	1	1	1	2009	230	1	19103	33.22	9.97	6.68	7.21	0	21	5	1	2017	317	6	5	0	0	1	0	308	1	0	0	20	287	0	0	3	1	1	0	1	0	0	0	0	0	0	0	0	0
011502	2009	达川区	0	0		1	2019		0	11453						15	5.93	1	2018	955	9	5	1	0	0	3	942	1	4	0	76	719	18	124	4	1	1	0	1	0	1	0		0	0	0	0	0	194
011502	2010	达川区	0	0		1	2019		0	13965						15		1	2018	995	9	5	1	0	0	3	982	1	6	0	76	721	16	162	4	1	1	0	1	0	1		0	0	0	0	0	0	842
011502	2011	达川区	0	0		1	2019		0	16878						15		1	2018	979	10	6	1	0	0	3	965	2	7	0	63	700	6	187	4	1	1	0	1	0	1	0	0	0	0	0	0	0	805
011502	2012	达川区	0	0		1	2019		0	18100						15		1	2018	1001	11	7	1	0	0	3	986	2	7	0	63	715	6	193	4	1	1	0	1	0	1	0	0	0	0	0	0	0	821
011502	2013	达川区	0	0		1	2019		0	20321	37.8241					15	5.78	1	2018	948	11	7	1	0	0	3	874	2	7	0	54	607	5	199	63	1	1	0	0	1	0	1	59	0	0	0	0	0
011502	2014	达川区	0	0		1	2019		0	21866	39.47					15	6.47	1	2018	953	11	7	1	0	0	3	882	2	7	0	54	612	3	204	60	1	1	0	1	0	1	0	56	0	0	0	0	0
011502	2015	达川区	0	0		1	2019		0	22111	41.3	12.7733	8.76	18.65	0	15	5.98	1	2018	965	11	7	1	0	0	3	894	2	7	0	54	614	3	214	60	1	1	0	1	0	1	0	56	0	0	0	0	0
011502	2016	达川区	0	0		1	2019		0	23513	42.8	13	8.76	18.65	0	15	5.76	1	2018	903	10	6	1	0	0	3	888	2	7	0	54	618	0	207	5	1	1	0	1	0	1	0	1	0	0	0	0	0
011502	2017	达川区	0	0		1	2019		0	25441	44.15	14.24	8.76	18.65	0	15	5.88	1	2018	936	23	13	2	0	0	8	908	2	7	0	54	622	0	223	5	1	1	0	1	0	1	0	1	0	0	0	0	0
011502	2018	达川区	0	0		1	2019		0	26610	45.6	12.96	8.76	18.65	0	15	5.22	1	2018	953	23	14	2	0	0	7	925	2	7	0	54	637	0	225	5	1	1	0	1	0	1	0	1	0	0	0	0	0
011502	2019	达川区	0	1	0	1	2019	120	0	34095	47.3	13.68	8.76	18.65	0	15	5.86	1	2018	953	23	14	2	0	0	7	926	2	7	0	54	637	0	226	3	1	1	0	1	0	0	0	0	1	0	0	0	1
011502	2020	达川区	0	1	0	1	2019	120	0	38235	48.65	17.96	8.76	18.65	42	15	6.37	1	2018	960	20	12	2	0	0	6	936	3	8	0	54	637	1	233	3	1	1	0	1	0	0	0	0	1	0	0	0	1
011502	2021	达川区	0	1	0	1	2019	120	0	39589	49.81	19.2	8.76	18.65	0	15	7.96	1	2018	771	20	12	2	0	0	6	747	6	10	0	35	466	2	228	3	1	1	0	1	0	0	0	0	1	0	0	0	1
011501	2009	通川区	1	0		1	2019		0	22622						15	5.93	1	2018	192	11	8	2	1	0	0	176	4	4	0	10	112	0	46	5	1	2	0	2	0	0	0		0	0	0	0	0	141
011501	2010	通川区	1	0		1	2019		0	26203						15		1	2018	265	11	8	2	1	0	0	246	4	4	0	10	112	0	116	6	1	2	0	2	0	0		0	2	0	0	0	2	144
011501	2011	通川区	1	0		1	2019		0	30968						15		1	2018	260	10	7	2	1	0	0	242	4	10	0	10	102	0	116	6	1	2	0	2	0	0	0	1	2	0	0	0	2	135
011501	2012	通川区	1	0		1	2019		0	32826						15		1	2018	258	10	7	2	1	0	0	240	4	10	0	10	100	0	116	6	1	2	0	2	0	0	0	1	2	0	0	0	2	133
011501	2013	通川区	1	0		1	2019		0	30075	63.8036					15	5.78	1	2018	401	21	10	3	1	0	7	361	4	10	0	19	211	1	116	17	1	2	0	1	2	0	0	11	2	0	0	0	2
011501	2014	通川区	1	0		1	2019		0	31596	65					15	6.47	1	2018	411	21	10	3	1	0	7	363	4	10	0	19	213	1	116	25	1	2	0	2	0	0	0	20	2	0	0	0	2
011501	2015	通川区	1	0		1	2019		0	31490	66.61	12.7733	9.8	13.92	0	15	5.98	1	2018	414	22	11	3	1	0	7	365	4	10	0	18	216	1	116	25	1	2	0	2	0	0	0	20	2	0	0	0	2
011501	2016	通川区	1	0		1	2019		0	32219	68.2	13	9.8	13.92	0	15	5.76	1	2018	394	23	12	3	1	0	7	364	4	10	0	18	216	0	116	5	1	2	0	2	0	0	0	0	2	0	0	0	2
011501	2017	通川区	1	0		1	2019		0	33418	69.73	14.24	9.8	13.92	0	15	5.88	1	2018	393	22	10	3	1	0	8	364	4	10	0	18	216	0	116	5	1	2	0	2	0	0	0	0	2	0	0	0	2
011501	2018	通川区	1	0		1	2019		0	32198	70.05	12.96	9.8	13.92	0	15	5.22	1	2018	395	22	10	3	1	0	8	366	4	10	0	18	218	0	116	5	1	2	0	2	0	0	0	0	2	0	0	0	2
011501	2019	通川区	1	1	0	1	2019	120	0	42283	71.25	13.68	9.8	13.92	0	15	5.86	1	2018	599	22	10	3	1	0	8	568	4	10	0	18	218	1	317	7	2	2	0	2	0	1	0	0	2	0	0	0	2
011501	2020	通川区	1	1	0	1	2019	120	0	37881	74.63	17.96	9.8	13.92	42	15	6.37	1	2018	601	21	12	3	1	0	5	570	4	10	0	18	218	1	319	7	2	2	0	2	0	1	0	0	3	1	0	0	2
011501	2021	通川区	1	1	0	1	2019	120	0	40907	75.6	19.2	9.8	13.92	0	15	7.96	1	2018	649	28	17	2	1	0	8	610	4	10	0	18	218	3	357	7	2	2	0	2	0	1	0	0	4	1	0	0	2
011703	2009	通江县	0	0		1	2020		0	7130						17	5.4	1	2013	687	3	1	1	0	0	1	680	0	0	0	49	524	0	107	3	1	1	0	1	0	0	0		1	0	0	1	0	564
011703	2010	通江县	0	0		1	2020		0	7998						17		1	2013	678	3	1	1	0	0	1	672	0	0	0	49	524	0	99	3	1	1	0	1	0	0		0	0	0	0	0	0	563
011703	2011	通江县	0	0		1	2020		0	9531						17	5.45	1	2013	667	3	1	1	0	0	1	661	0	0	0	49	524	0	88	3	1	1	0	1	0	0	0	0	0	0	0	0	0	577
011703	2012	通江县	0	0		1	2020		0	11206						17	6.6	1	2013	628	2	1	1	0	0	0	620	3	0	0	48	522	0	47	3	1	1	0	1	0	0	0	0	3	0	0	1	2	576
011703	2013	通江县	0	0		1	2020		0	11859	27.8339					17	5.32	1	2013	713	7	4	1	0	0	2	669	3	0	0	49	524	0	93	35	1	1	0	0	1	0	0	32	2	0	0	0	2
011703	2014	通江县	0	0		1	2020		0	12862	29.12					17	5.56	1	2013	700	7	4	1	0	0	2	665	3	0	0	49	524	0	89	26	1	1	0	1	0	0	0	23	2	0	0	0	2
011703	2015	通江县	0	0		1	2020		0	13662	30.66	12.7122	8.35	19.46	0	17	5.69	1	2013	675	7	4	2	0	0	1	665	4	0	0	49	524	0	88	3	1	1	0	1	0	0	0	0	0	0	0	0	0
011703	2016	通江县	0	0		1	2020		0	14665	32.26	13.0167	8.35	19.46	0	17	5.46	1	2013	679	10	6	2	1	0	1	666	5	0	0	49	524	0	88	3	1	1	0	1	0	0	0	0	0	0	0	0	0
011703	2017	通江县	0	0		1	2020		0	16242	33.86	14.68	8.35	19.46	0	17	5.94	1	2013	686	16	12	2	1	0	1	667	5	0	0	49	524	0	89	3	1	1	0	1	0	0	0	0	0	0	0	0	0
011703	2018	通江县	0	0		1	2020		0	17605	35.39	13.25	8.35	19.46	0	17	5.72	1	2013	687	16	11	2	1	0	2	667	5	0	0	49	524	0	89	4	1	1	1	1	0	0	0	0	0	0	0	0	0
011703	2019	通江县	0	0		1	2020		0	19584	37.23	13.93	8.35	19.46	0	17	5.27	1	2013	688	15	10	2	1	0	2	669	5	0	0	49	524	0	91	4	1	1	1	1	0	0	0	0	0	0	0	0	0
011703	2020	通江县	0	1	1	1	2020	100	0	25054	38.96	19.67	8.35	19.46	24	17	6.29	1	2013	688	15	10	2	1	0	2	668	5	0	0	49	524	0	90	5	1	1	1	1	0	1	0	0	0	0	0	0	0
011703	2021	通江县	0	1	1	1	2020	100	0	24776	39.8	21.3333	8.35	19.46	0	17	4.56	1	2013	696	16	11	2	1	0	2	675	5	0	0	49	523	0	98	5	1	1	1	1	0	1	0	0	0	0	0	0	0
012006	2009	道孚县	0	1	0	1	2009		1	6577						20		1	2015	166	2	1	1	0	0	0	161	0	0	0	22	130	0	9	3	1	1	0	1	0	0	0		0	0	0	0	0	29
012006	2010	道孚县	0	1	0	1	2009		1	7112						20	5.05	1	2015	166	2	1	1	0	0	0	161	0	0	0	22	130	0	9	3	1	1	0	1	0	0		0	0	0	0	0	0	158
012006	2011	道孚县	0	1	0	1	2009		1	8678						20	4.31	1	2015	173	2	1	1	0	0	0	168	0	0	0	22	1370	0	9	3	1	1	0	1	0	0	0	0	0	0	0	0	0	166
012006	2012	道孚县	0	1	0	1	2009		1	9714						20	4.31	1	2015	173	2	1	1	0	0	0	168	0	0	0	22	137	0	9	3	1	1	0	1	0	0	0	0	0	0	0	0	0	166
012006	2013	道孚县	0	1	0	1	2009		1	11209	25.8407					20	4	1	2015	176	2	1	1	0	0	0	170	0	0	0	22	139	0	9	4	1	1	0	0	1	0	0	1	0	0	0	0	0
012006	2014	道孚县	0	1	0	1	2009		1	11894	26.85					20	4.34	1	2015	175	2	1	1	0	0	0	169	0	0	0	22	140	0	7	4	1	1	0	1	0	0	0	1	0	0	0	0	0
012006	2015	道孚县	0	1	0	1	2009	100	1	12516	27.39	6.84	7.51	9.77	0	20	4.04	1	2015	175	2	1	1	0	0	0	169	0	0	0	22	140	0	7	4	1	1	0	1	0	0	0	1	0	0	0	0	0
012006	2016	道孚县	0	1	0	1	2009	100	1	13752	28.54	7.56	7.51	9.77	0	20	3.68	1	2015	177	2	1	1	0	0	0	172	1	0	0	22	142	0	7	3	1	1	0	1	0	0	0	0	0	0	0	0	0
012006	2017	道孚县	0	1	0	1	2009	100	1	14795	30.25	7.76	7.51	9.77	0	20	3.26	1	2015	173	2	1	1	0	0	0	168	1	0	0	22	140	0	5	3	1	1	0	1	0	0	0	0	0	0	0	0	0
012006	2018	道孚县	0	1	0	1	2009	100	1	16216	33.78	9.37	7.51	9.77	0	20	3.4	1	2015	173	2	1	1	0	0	0	168	1	0	0	22	140	0	5	3	1	1	0	1	0	0	0	0	0	0	0	0	0
012006	2019	道孚县	0	1	0	1	2009	100	1	21871	38.2573	9.72	7.51	9.77	0	20	3.47	1	2015	173	2	1	1	0	0	0	168	1	0	0	22	140	0	5	3	1	1	0	1	0	0	0	0	0	0	0	0	0
012006	2020	道孚县	0	1	0	1	2009	100	1	25567	22.26	8.36	7.51	9.77	78	20	3.82	1	2015	173	2	1	1	0	0	0	168	0	0	0	23	140	0	5	3	1	1	0	1	0	0	0	0	0	0	0	0	0
012006	2021	道孚县	0	1	0	1	2009	100	1	27565	22.79	8.56	7.51	9.77	0	20	4.44	1	2015	143	2	1	0	0	1	0	138	0	0	0	19	118	0	1	3	1	1	0	1	0	0	0	0	0	0	0	0	0
010118	2009	邛崃市	1	1	1	1	2009		0	14253						1	5.74	1	2009	383	2	1	1	0	0	0	378	2	0	0	24	259	0	93	3	1	1	0	1	0	0	0		0	0	0	0	0	253
010118	2010	邛崃市	1	1	1	1	2009		0	17114						1	4.83	1	2009	387	2	1	1	0	0	0	382	2	0	0	24	263	0	93	3	1	1	0	1	0	0		0	0	0	0	0	0	292
010118	2011	邛崃市	1	1	1	1	2009		0	21043						1	5.03	1	2009	404	16	15	1	0	0	0	385	3	0	0	23	270	4	85	3	1	1	0	1	0	0	0	0	0	0	0	0	0	301
010118	2012	邛崃市	1	1	1	1	2009		0	24488						1	6.17	1	2009	399	16	15	1	0	0	0	380	3	0	0	23	270	4	80	3	1	1	0	1	0	0	0	0	0	0	0	0	0	301
010118	2013	邛崃市	1	1	1	1	2009		0	26847	40.03					1	5.01	1	2009	409	21	20	1	0	0	0	384	2	0	0	24	268	4	86	4	1	1	0	0	1	0	0	1	0	0	0	0	0
010118	2014	邛崃市	1	1	1	1	2009		0	29778	42.28					1	5.23	1	2009	415	21	20	1	0	0	0	390	2	0	0	24	266	6	92	4	1	1	0	1	0	0	0	1	0	0	0	0	0
010118	2015	邛崃市	1	1	1	1	2009	200	0	33054	44.2376	11.4044	9.13	19.73	0	1	6.07641	1	2009	424	21	20	1	0	0	0	398	2	0	0	24	266	6	100	5	1	1	0	1	0	0	0	2	0	0	0	0	0
010118	2016	邛崃市	1	1	1	1	2009	200	0	36926	46.21	12.4733	9.13	19.73	0	1	6.54	1	2009	408	19	18	1	0	0	0	386	1	0	0	23	258	5	99	3	1	1	0	1	0	0	0	0	0	0	0	0	0
010118	2017	邛崃市	1	1	1	1	2009	200	0	42761	47.84	12.76	9.13	19.73	0	1	6.17	1	2009	394	20	18	1	0	0	1	371	1	0	0	23	247	5	95	3	1	1	0	1	0	0	0	0	0	0	0	0	0
010118	2018	邛崃市	1	1	1	1	2009	200	0	48259	49.4	15.26	9.13	19.73	0	1	5.96	1	2009	410	20	17	1	0	0	2	387	1	0	0	23	240	6	117	3	1	1	0	1	0	0	0	0	0	0	0	0	0
[truncated: 380 more rows]
[truncated: 1,106 more columns]
